# Supplementary material for: 2,9,10-Trimeth­oxy­dibenzo[b,d]oxepin-7(6H)-one
Source: Acta Crystallogr Sect E Struct Rep Online. 2011 Dec 21;68(Pt 1):o204. doi: 10.1107/S1600536811053803 (PMC3254538; doi:10.1107/S1600536811053803)
Supplement: Supplementary file 1 [file e-68-0o204-sup1.cif]

##############################################################################
#                                                                            #
# This CIF contains the data in a paper accepted for publication in          #
# Acta Crystallographica Section E. It conforms to the requirements of       #
# Notes for Authors for Acta Crystallographica Section E, and has been       #
# peer reviewed under the auspices of the IUCr Commission on Journals.       #
#                                                                            #
# Full details of the Crystallographic Information File format               #
# are given in the paper "The Crystallographic Information File (CIF):       #
# a New Standard Archive File for Crystallography" by S. R. Hall, F. H.      #
# Allen and I. D. Brown [Acta Cryst. (1991), A47, 655-685].                  #
#                                                                            #
# The current version of the core CIF dictionary is obtainable from          #
# ftp://ftp.iucr.org/pub/cif_core.dic.                                       #
#                                                                            #
# Software is freely available for graphical display of the structure(s)     #
# in this CIF. For information consult the CIF software page                 #
# http://www.iucr.org/resources/cif/software.                                #
#                                                                            #
# This file may be used for bona fide research purposes within the           #
# scientific community so long as proper attribution is given to the journal # 
# article from which it was obtained.                                        #
#                                                                            #
##############################################################################
data_I
_audit_creation_method     'SHELXL97'
_chemical_name_systematic
;
 2,9,10--trimethoxydibenzo[<i>b,d</i>]oxepin--7(6<i>H</i>)--one
;
_chemical_name_common     ?
_chemical_formula_moiety     'C17 H16 O5'
_chemical_formula_sum     'C17 H16 O5'
_chemical_formula_weight     300.30
_chemical_melting_point     ?
_symmetry_cell_setting     'monoclinic'
_symmetry_space_group_name_H-M     'P 21/c'
_symmetry_space_group_name_Hall     '-P 2ybc'
loop_
    _symmetry_equiv_pos_as_xyz
    'x, y, z'
    '-x, y+1/2, -z+1/2'
    '-x, -y, -z'
    'x, -y-1/2, z-1/2'
_cell_length_a     11.5474(10)
_cell_length_b     8.3776(7)
_cell_length_c     14.8801(13)
_cell_angle_alpha     90.00
_cell_angle_beta     93.6070(10)
_cell_angle_gamma     90.00
_cell_volume     1436.6(2)
_cell_formula_units_Z     4
_cell_measurement_reflns_used     3123
_cell_measurement_theta_min     2.7431
_cell_measurement_theta_max     25.0205
_cell_measurement_temperature     295(2)
_exptl_crystal_description     'block'
_exptl_crystal_colour     'colorless'
_exptl_crystal_size_max     0.32
_exptl_crystal_size_mid     0.26
_exptl_crystal_size_min     0.24
_exptl_crystal_density_diffrn     1.388
_exptl_crystal_density_meas     ?
_exptl_crystal_density_method     'not measured'
_exptl_crystal_F_000     632
_exptl_absorpt_coefficient_mu     0.102
_exptl_absorpt_correction_type     'multi-scan'
_exptl_absorpt_process_details     '<i>SADABS</i> (Sheldrick, 1996)'
_exptl_absorpt_correction_T_min     0.9680
_exptl_absorpt_correction_T_max     0.9758
_exptl_special_details
;
 ?
;
_diffrn_ambient_temperature     295(2)
_diffrn_radiation_type     MoK\a
_diffrn_radiation_wavelength     0.71073
_diffrn_radiation_source     'fine--focus sealed tube'
_diffrn_radiation_monochromator     'graphite'
_diffrn_measurement_device_type     'Bruker SMART APEX II CCD'
_diffrn_measurement_method     '\f-- and \w--scans'
_diffrn_detector_area_resol_mean     ?
_diffrn_reflns_number     11231
_diffrn_reflns_av_R_equivalents     0.0220
_diffrn_reflns_av_sigmaI/netI     0.0235
_diffrn_reflns_theta_min     2.74
_diffrn_reflns_theta_max     28.26
_diffrn_reflns_theta_full     28.26
_diffrn_measured_fraction_theta_max     0.991
_diffrn_measured_fraction_theta_full     0.991
_diffrn_reflns_limit_h_min     -15
_diffrn_reflns_limit_h_max     13
_diffrn_reflns_limit_k_min     -11
_diffrn_reflns_limit_k_max     11
_diffrn_reflns_limit_l_min     -19
_diffrn_reflns_limit_l_max     18
_diffrn_standards_number     ?
_diffrn_standards_interval_count     ?
_diffrn_standards_interval_time     ?
_diffrn_standards_decay_%     ?
_refine_special_details
;
 Refinement of <i>F</i>^2^ against ALL reflections. The weighted
 <i>R</i>--factor <i>wR</i> and goodness of fit <i>S</i> are based on
 <i>F</i>^2^, conventional <i>R</i>--factors <i>R</i> are based on <i>F</i>,
 with <i>F</i> set to zero for negative <i>F</i>^2^. The threshold expression
 of <i>F</i>^2^ > \s(<i>F</i>^2^) is used only for calculating
 <i>R</i>--factors(gt) <i>etc</i>. and is not relevant to the choice of
 reflections for refinement. <i>R</i>--factors based on <i>F</i>^2^ are
 statistically about twice as large as those based on <i>F</i>, and
 <i>R</i>--factors based on ALL data will be even larger.
;
_reflns_number_total     3517
_reflns_number_gt     2517
_reflns_threshold_expression     >2\s(I)
_refine_ls_structure_factor_coef     'Fsqd'
_refine_ls_matrix_type     'full'
_refine_ls_R_factor_all     0.0635
_refine_ls_R_factor_gt     0.0436
_refine_ls_wR_factor_gt     0.1152
_refine_ls_wR_factor_ref     0.1269
_refine_ls_goodness_of_fit_ref     1.053
_refine_ls_restrained_S_all     1.053
_refine_ls_number_reflns     3517
_refine_ls_number_parameters     202
_refine_ls_number_restraints     0
_refine_ls_hydrogen_treatment     'constr'
_refine_ls_weighting_scheme     'calc'
_refine_ls_weighting_details
         'calc w=1/[\s^2^(Fo^2^)+(0.0578P)^2^+0.2417P] where P=(Fo^2^+2Fc^2^)/3'
_atom_sites_solution_hydrogens     'geom'
_atom_sites_solution_primary     'direct'
_atom_sites_solution_secondary     'difmap'
_refine_ls_shift/su_max     0.000
_refine_ls_shift/su_mean     0.000
_refine_diff_density_max     0.257
_refine_diff_density_min     -0.177
_refine_ls_extinction_method     'none'
_refine_ls_extinction_coef     ?
loop_
    _atom_type_symbol
    _atom_type_description
    _atom_type_scat_dispersion_real
    _atom_type_scat_dispersion_imag
    _atom_type_scat_source
    'C' 'C' 0.0033 0.0016
                         'International Tables Vol C Tables 4.2.6.8 and 6.1.1.4'
    'H' 'H' 0.0000 0.0000
                         'International Tables Vol C Tables 4.2.6.8 and 6.1.1.4'
    'O' 'O' 0.0106 0.0060
                         'International Tables Vol C Tables 4.2.6.8 and 6.1.1.4'
_computing_data_collection     '<i>APEX2</i> (Bruker, 2004)'
_computing_cell_refinement     '<i>SAINT</i> (Bruker, 2004)'
_computing_data_reduction     '<i>SAINT</i> (Bruker, 2004)'
_computing_structure_solution     '<i>SHELXS97</i> (Sheldrick, 2008)'
_computing_structure_refinement     '<i>SHELXL97</i> (Sheldrick, 2008)'
_computing_molecular_graphics     '<i>SHELXTL</i>  (Sheldrick, 2008)'
_computing_publication_material     '<i>publCIF</i>  (Westrip, 2010)'
loop_
    _atom_site_type_symbol
    _atom_site_label
    _atom_site_fract_x
    _atom_site_fract_y
    _atom_site_fract_z
    _atom_site_U_iso_or_equiv
    _atom_site_adp_type
    _atom_site_calc_flag
    _atom_site_refinement_flags
    _atom_site_occupancy
    _atom_site_symmetry_multiplicity
    _atom_site_disorder_assembly
    _atom_site_disorder_group
    C C1 0.64848(13) 0.13216(17) 0.18464(10) 0.0430(3) Uani d . 1 1 . .
    C C2 0.53334(14) 0.09007(19) 0.18643(11) 0.0509(4) Uani d . 1 1 . .
    H H2 0.4842 0.1508 0.2200 0.061 Uiso calc R 1 1 . .
    C C3 0.48957(14) -0.0412(2) 0.13909(11) 0.0515(4) Uani d . 1 1 . .
    H H3 0.4115 -0.0682 0.1398 0.062 Uiso calc R 1 1 . .
    C C4 0.56459(14) -0.13171(19) 0.09053(11) 0.0477(4) Uani d . 1 1 . .
    C C5 0.67990(14) -0.08725(18) 0.08744(11) 0.0466(4) Uani d . 1 1 . .
    H H5 0.7286 -0.1475 0.0533 0.056 Uiso calc R 1 1 . .
    C C6 0.72465(13) 0.04551(17) 0.13424(9) 0.0409(3) Uani d . 1 1 . .
    C C7 0.84963(13) 0.08803(16) 0.13366(9) 0.0396(3) Uani d . 1 1 . .
    C C8 0.93022(13) -0.03654(16) 0.12805(10) 0.0426(3) Uani d . 1 1 . .
    H H8 0.9037 -0.1414 0.1265 0.051 Uiso calc R 1 1 . .
    C C9 1.04778(13) -0.00803(16) 0.12484(10) 0.0422(3) Uani d . 1 1 . .
    C C10 1.08923(13) 0.15007(17) 0.12771(10) 0.0415(3) Uani d . 1 1 . .
    C C11 1.01109(13) 0.27300(16) 0.13109(10) 0.0428(3) Uani d . 1 1 . .
    H H11 1.0380 0.3776 0.1309 0.051 Uiso calc R 1 1 . .
    C C12 0.89187(13) 0.24533(16) 0.13480(10) 0.0403(3) Uani d . 1 1 . .
    C C13 0.81824(14) 0.39121(18) 0.13527(11) 0.0480(4) Uani d . 1 1 . .
    C C14 0.71248(14) 0.39826(18) 0.18854(11) 0.0520(4) Uani d . 1 1 . .
    H H14A 0.7209 0.4871 0.2302 0.062 Uiso calc R 1 1 . .
    H H14B 0.6457 0.4201 0.1475 0.062 Uiso calc R 1 1 . .
    C C15 0.41610(16) -0.3191(2) 0.04808(13) 0.0642(5) Uani d . 1 1 . .
    H H15A 0.4005 -0.3388 0.1097 0.096 Uiso calc R 1 1 . .
    H H15B 0.4046 -0.4156 0.0139 0.096 Uiso calc R 1 1 . .
    H H15C 0.3644 -0.2381 0.0237 0.096 Uiso calc R 1 1 . .
    C C16 1.09330(15) -0.28365(17) 0.11482(13) 0.0558(4) Uani d . 1 1 . .
    H H16A 1.0540 -0.3101 0.1678 0.084 Uiso calc R 1 1 . .
    H H16B 1.1596 -0.3518 0.1108 0.084 Uiso calc R 1 1 . .
    H H16C 1.0414 -0.2983 0.0625 0.084 Uiso calc R 1 1 . .
    C C17 1.25317(15) 0.32212(19) 0.12655(14) 0.0615(5) Uani d . 1 1 . .
    H H17A 1.2195 0.3802 0.0758 0.092 Uiso calc R 1 1 . .
    H H17B 1.3358 0.3170 0.1230 0.092 Uiso calc R 1 1 . .
    H H17C 1.2354 0.3754 0.1811 0.092 Uiso calc R 1 1 . .
    O O1 0.68972(10) 0.25851(13) 0.23796(7) 0.0506(3) Uani d . 1 1 . .
    O O2 0.53211(10) -0.26715(14) 0.04357(9) 0.0641(4) Uani d . 1 1 . .
    O O3 1.13016(9) -0.12153(12) 0.11976(9) 0.0558(3) Uani d . 1 1 . .
    O O4 1.20699(9) 0.16530(12) 0.12625(8) 0.0527(3) Uani d . 1 1 . .
    O O5 0.84540(10) 0.51664(13) 0.09494(9) 0.0650(4) Uani d . 1 1 . .
loop_
    _atom_site_aniso_label
    _atom_site_aniso_U_11
    _atom_site_aniso_U_22
    _atom_site_aniso_U_33
    _atom_site_aniso_U_12
    _atom_site_aniso_U_13
    _atom_site_aniso_U_23
    C1 0.0423(8) 0.0459(8) 0.0414(8) 0.0005(6) 0.0062(6) -0.0007(6)
    C2 0.0459(9) 0.0560(9) 0.0521(9) 0.0024(7) 0.0131(7) -0.0034(7)
    C3 0.0379(8) 0.0620(10) 0.0553(10) -0.0048(7) 0.0089(7) 0.0018(8)
    C4 0.0464(9) 0.0482(8) 0.0488(9) -0.0073(7) 0.0056(7) -0.0026(7)
    C5 0.0430(9) 0.0461(8) 0.0514(9) -0.0021(7) 0.0097(7) -0.0063(7)
    C6 0.0408(8) 0.0408(7) 0.0416(8) -0.0006(6) 0.0056(6) 0.0007(6)
    C7 0.0395(8) 0.0395(7) 0.0400(7) -0.0004(6) 0.0043(6) -0.0003(6)
    C8 0.0433(8) 0.0332(7) 0.0515(9) -0.0012(6) 0.0044(6) -0.0002(6)
    C9 0.0411(8) 0.0335(7) 0.0519(9) 0.0031(6) 0.0025(6) 0.0009(6)
    C10 0.0368(8) 0.0371(7) 0.0508(8) -0.0004(6) 0.0038(6) 0.0027(6)
    C11 0.0431(9) 0.0325(7) 0.0530(9) -0.0019(6) 0.0036(7) 0.0004(6)
    C12 0.0410(8) 0.0360(7) 0.0439(8) 0.0033(6) 0.0037(6) 0.0000(6)
    C13 0.0451(9) 0.0390(8) 0.0593(10) 0.0050(6) -0.0006(7) -0.0025(7)
    C14 0.0510(10) 0.0454(8) 0.0598(10) 0.0061(7) 0.0050(8) -0.0094(7)
    C15 0.0527(11) 0.0744(12) 0.0652(11) -0.0214(9) 0.0006(9) -0.0076(9)
    C16 0.0530(10) 0.0328(8) 0.0812(12) 0.0027(7) 0.0023(9) -0.0053(7)
    C17 0.0462(10) 0.0419(9) 0.0967(14) -0.0078(7) 0.0061(9) 0.0024(9)
    O1 0.0527(7) 0.0506(6) 0.0492(6) -0.0018(5) 0.0093(5) -0.0104(5)
    O2 0.0521(7) 0.0640(8) 0.0771(8) -0.0187(6) 0.0115(6) -0.0191(6)
    O3 0.0422(6) 0.0329(5) 0.0922(9) 0.0045(4) 0.0037(6) -0.0005(5)
    O4 0.0371(6) 0.0360(5) 0.0852(8) -0.0015(4) 0.0064(5) 0.0038(5)
    O5 0.0541(7) 0.0410(6) 0.1010(10) 0.0040(5) 0.0143(7) 0.0148(6)
_geom_special_details
;
 All s.u.'s (except the s.u. in the dihedral angle between two l.s. planes)
 are estimated using the full covariance matrix. The cell s.u.'s are taken
 into account individually in the estimation of s.u.'s in distances, angles
 and torsion angles; correlations between s.u.'s in cell parameters are only
 used when they are defined by crystal symmetry. An approximate (isotropic)
 treatment of cell s.u.'s is used for estimating s.u.'s involving l.s. planes.
;
loop_
    _geom_bond_atom_site_label_1
    _geom_bond_atom_site_label_2
    _geom_bond_site_symmetry_2
    _geom_bond_distance
    _geom_bond_publ_flag
    C1 C2 . 1.377(2) ?
    C1 O1 . 1.3889(18) ?
    C1 C6 . 1.395(2) ?
    C2 C3 . 1.385(2) ?
    C2 H2 . 0.9300 ?
    C3 C4 . 1.388(2) ?
    C3 H3 . 0.9300 ?
    C4 O2 . 1.3724(19) ?
    C4 C5 . 1.386(2) ?
    C5 C6 . 1.394(2) ?
    C5 H5 . 0.9300 ?
    C6 C7 . 1.487(2) ?
    C7 C8 . 1.4042(19) ?
    C7 C12 . 1.4049(19) ?
    C8 C9 . 1.382(2) ?
    C8 H8 . 0.9300 ?
    C9 O3 . 1.3504(17) ?
    C9 C10 . 1.4081(19) ?
    C10 O4 . 1.3674(18) ?
    C10 C11 . 1.372(2) ?
    C11 C12 . 1.401(2) ?
    C11 H11 . 0.9300 ?
    C12 C13 . 1.4891(19) ?
    C13 O5 . 1.2595(19) ?
    C13 C14 . 1.498(2) ?
    C14 O1 . 1.4159(19) ?
    C14 H14A . 0.9700 ?
    C14 H14B . 0.9700 ?
    C15 O2 . 1.414(2) ?
    C15 H15A . 0.9600 ?
    C15 H15B . 0.9600 ?
    C15 H15C . 0.9600 ?
    C16 O3 . 1.4237(17) ?
    C16 H16A . 0.9600 ?
    C16 H16B . 0.9600 ?
    C16 H16C . 0.9600 ?
    C17 O4 . 1.4177(18) ?
    C17 H17A . 0.9600 ?
    C17 H17B . 0.9600 ?
    C17 H17C . 0.9600 ?
loop_
    _geom_angle_atom_site_label_1
    _geom_angle_atom_site_label_2
    _geom_angle_atom_site_label_3
    _geom_angle_site_symmetry_1
    _geom_angle_site_symmetry_3
    _geom_angle
    _geom_angle_publ_flag
    C2 C1 O1 . . 118.73(13) ?
    C2 C1 C6 . . 121.28(14) ?
    O1 C1 C6 . . 119.90(14) ?
    C1 C2 C3 . . 121.03(15) ?
    C1 C2 H2 . . 119.5 ?
    C3 C2 H2 . . 119.5 ?
    C2 C3 C4 . . 118.62(15) ?
    C2 C3 H3 . . 120.7 ?
    C4 C3 H3 . . 120.7 ?
    O2 C4 C5 . . 115.95(14) ?
    O2 C4 C3 . . 123.86(15) ?
    C5 C4 C3 . . 120.19(14) ?
    C4 C5 C6 . . 121.63(14) ?
    C4 C5 H5 . . 119.2 ?
    C6 C5 H5 . . 119.2 ?
    C5 C6 C1 . . 117.21(14) ?
    C5 C6 C7 . . 121.17(13) ?
    C1 C6 C7 . . 121.56(13) ?
    C8 C7 C12 . . 117.84(13) ?
    C8 C7 C6 . . 117.99(13) ?
    C12 C7 C6 . . 124.12(13) ?
    C9 C8 C7 . . 121.98(13) ?
    C9 C8 H8 . . 119.0 ?
    C7 C8 H8 . . 119.0 ?
    O3 C9 C8 . . 125.25(13) ?
    O3 C9 C10 . . 115.14(13) ?
    C8 C9 C10 . . 119.62(13) ?
    O4 C10 C11 . . 125.97(13) ?
    O4 C10 C9 . . 115.07(12) ?
    C11 C10 C9 . . 118.95(13) ?
    C10 C11 C12 . . 121.83(13) ?
    C10 C11 H11 . . 119.1 ?
    C12 C11 H11 . . 119.1 ?
    C11 C12 C7 . . 119.74(13) ?
    C11 C12 C13 . . 115.30(12) ?
    C7 C12 C13 . . 124.89(14) ?
    O5 C13 C12 . . 121.55(14) ?
    O5 C13 C14 . . 117.05(13) ?
    C12 C13 C14 . . 121.30(14) ?
    O1 C14 C13 . . 115.23(13) ?
    O1 C14 H14A . . 108.5 ?
    C13 C14 H14A . . 108.5 ?
    O1 C14 H14B . . 108.5 ?
    C13 C14 H14B . . 108.5 ?
    H14A C14 H14B . . 107.5 ?
    O2 C15 H15A . . 109.5 ?
    O2 C15 H15B . . 109.5 ?
    H15A C15 H15B . . 109.5 ?
    O2 C15 H15C . . 109.5 ?
    H15A C15 H15C . . 109.5 ?
    H15B C15 H15C . . 109.5 ?
    O3 C16 H16A . . 109.5 ?
    O3 C16 H16B . . 109.5 ?
    H16A C16 H16B . . 109.5 ?
    O3 C16 H16C . . 109.5 ?
    H16A C16 H16C . . 109.5 ?
    H16B C16 H16C . . 109.5 ?
    O4 C17 H17A . . 109.5 ?
    O4 C17 H17B . . 109.5 ?
    H17A C17 H17B . . 109.5 ?
    O4 C17 H17C . . 109.5 ?
    H17A C17 H17C . . 109.5 ?
    H17B C17 H17C . . 109.5 ?
    C1 O1 C14 . . 113.68(12) ?
    C4 O2 C15 . . 117.35(14) ?
    C9 O3 C16 . . 117.73(12) ?
    C10 O4 C17 . . 117.43(12) ?
data_New_Global_Publ_Block
_journal_date_recd_electronic     2011-12-02
_journal_date_accepted     2011-12-14
_journal_name_full     'Acta Crystallographica, Section E'
_journal_year     2012
_journal_volume     68
_journal_issue      1
_journal_page_first     o204
_journal_page_last     o204
_journal_paper_category     QO
_journal_paper_doi     10.1107/S1600536811053803
_journal_coeditor_code     RK2322
_publ_contact_author_name     'Sun, Zhi-Zhong'
_publ_contact_author_address
;
College of Chemistry and Materials Science
Heilongjiang University
Harbin 150080
People's Republic of China
;
_publ_contact_author_email     'hljusunzhizhong@163.com'
_publ_contact_author_fax     '(86)451 8660 9135'
_publ_contact_author_phone     '(86)451 8660 9135'
_publ_section_title
;
 2,9,10--Trimethoxydibenzo[<i>b,d</i>]oxepin--7(6<i>H</i>)--one
;
loop_
    _publ_author_name
    _publ_author_footnote
    _publ_author_address
    'Hou, Yan--Jun' .
;
College of Chemistry and Materials Science
Heilongjiang University
Harbin 150080
People's Republic of China
;
    'Song, Shu--Lin' .
;
College of Chemistry and Materials Science
Heilongjiang University
Harbin 150080
People's Republic of China
;
    'Chu, Wen--Yi' .
;
College of Chemistry and Materials Science
Heilongjiang University
Harbin 150080
People's Republic of China
;
    'Sun, Zhi--Zhong' .
;
College of Chemistry and Materials Science
Heilongjiang University
Harbin 150080
People's Republic of China
;
