# Supplementary material for: 2,9,10-Trimeth­oxy­dibenzo[b,d]oxepin-7(6H)-one
Source: Acta Crystallogr Sect E Struct Rep Online. 2011 Dec 21;68(Pt 1):o204. doi: 10.1107/S1600536811053803 (PMC3254538; doi:10.1107/S1600536811053803)
Supplement: Supplementary file 3 [file e-68-0o204-Isup3.hkl]

# 
# h,k,l, Fc-squared, Fo-squared, sigma(Fo-squared) and status flag 
# 
data_I
_shelx_title ' HD201198_0m in P2(1)/c' 
_shelx_refln_list_code          4 
_shelx_F_calc_maximum      237.68 
_exptl_crystal_F_000       632.00 
_reflns_d_resolution_high  0.7505 
 
loop_ 
 _symmetry_equiv_pos_as_xyz 
 'x, y, z' 
 '-x, y+1/2, -z+1/2' 
 '-x, -y, -z' 
 'x, -y-1/2, z-1/2' 
 
_cell_length_a    11.5474 
_cell_length_b     8.3776 
_cell_length_c    14.8801 
_cell_angle_alpha  90.000 
_cell_angle_beta   93.607 
_cell_angle_gamma  90.000 
 
_shelx_F_squared_multiplier     1.000 
 
loop_ 
 _refln_index_h 
 _refln_index_k 
 _refln_index_l 
 _refln_F_squared_calc 
 _refln_F_squared_meas 
 _refln_F_squared_sigma 
 _refln_observed_status 
   2   0   0       37.70       31.00      1.32 o 
   3   0   0     2465.04     2669.60     35.81 o 
   4   0   0       36.53       46.50      1.46 o 
   5   0   0     3877.55     3963.86    101.32 o 
   6   0   0      192.57      194.48      5.10 o 
   7   0   0      229.74      217.31      6.48 o 
   8   0   0      121.23      120.81      5.13 o 
   9   0   0        5.04        6.08      1.75 o 
  10   0   0        8.95        9.26      2.22 o 
  11   0   0        7.54        4.71      2.12 o 
  13   0   0        0.06        3.23      3.07 o 
  14   0   0       10.27        8.94      4.02 o 
  15   0   0        6.08        8.46      4.65 o 
   1   1   0     2584.42     2431.95     19.13 o 
   2   1   0       21.80       25.72      0.59 o 
   3   1   0     1712.68     1600.44     15.65 o 
   4   1   0     1348.63     1288.41     12.37 o 
   5   1   0     3487.73     3726.66     33.67 o 
   6   1   0      844.45      881.18      8.23 o 
   7   1   0      134.10      158.90      2.57 o 
   8   1   0      276.57      293.09      4.77 o 
   9   1   0       30.92       30.95      2.64 o 
  10   1   0        4.21        4.83      1.55 o 
  11   1   0        6.58        8.56      1.99 o 
  12   1   0        0.00        0.14      1.56 o 
  13   1   0        2.05       -0.58      2.80 o 
  14   1   0        8.07        2.96      3.39 o 
  15   1   0        0.55        3.40      2.82 o 
   0   2   0      804.23      686.86      7.23 o 
   1   2   0      148.17      174.36      3.14 o 
   2   2   0      146.14      146.00      1.58 o 
   3   2   0      530.10      570.56      4.61 o 
   4   2   0       11.79       10.41      0.92 o 
   5   2   0        0.73        3.94      0.46 o 
   6   2   0      249.76      234.36      2.94 o 
   7   2   0        8.03       13.60      2.28 o 
   8   2   0       17.20       16.93      1.13 o 
   9   2   0     1136.74     1126.79     11.72 o 
  10   2   0      417.50      360.66      8.73 o 
  11   2   0       63.47       62.88      5.79 o 
  12   2   0        0.09       -0.21      1.56 o 
  13   2   0        0.69        0.60      1.80 o 
  14   2   0       33.47       38.46      6.66 o 
  15   2   0        0.72        1.75      4.39 o 
   1   3   0      103.80       95.87      1.49 o 
   2   3   0       10.53       16.08      0.64 o 
   3   3   0      186.27      186.75      2.15 o 
   4   3   0     2436.41     2516.93     17.20 o 
   5   3   0       27.94       27.78      1.03 o 
   6   3   0      126.42      141.18      2.95 o 
   7   3   0      237.64      228.35      3.77 o 
   8   3   0      144.00      140.94      3.04 o 
   9   3   0     1070.24     1019.14     12.73 o 
  10   3   0      227.06      197.54      6.47 o 
  11   3   0       36.40       43.47      5.18 o 
  12   3   0        2.81        3.17      1.83 o 
  13   3   0        9.72       11.49      2.64 o 
  14   3   0       34.32       45.86      7.25 o 
   0   4   0       30.65       26.02      1.33 o 
   1   4   0      360.98      388.80      4.01 o 
   2   4   0     1284.15     1377.96     11.27 o 
   3   4   0      372.98      417.33      4.23 o 
   4   4   0      376.25      399.08      4.19 o 
   5   4   0      349.08      352.89      3.95 o 
   6   4   0       20.87       30.01      1.24 o 
   7   4   0        3.91       10.01      1.11 o 
   8   4   0        8.21       11.22      1.42 o 
   9   4   0       99.05       88.42      3.21 o 
  10   4   0       21.50       20.71      2.51 o 
  11   4   0        5.36        2.59      1.66 o 
  12   4   0        3.04        4.02      1.99 o 
  13   4   0       14.18       11.68      2.88 o 
  14   4   0       19.18       21.32      3.51 o 
   1   5   0      693.10      684.99      6.26 o 
   2   5   0        5.78        4.57      0.58 o 
   3   5   0      261.58      269.65      3.44 o 
   4   5   0       59.87       65.33      1.90 o 
   5   5   0      283.11      295.01      4.14 o 
   6   5   0       42.69       40.81      1.62 o 
   7   5   0      120.26      125.97      3.80 o 
   8   5   0       36.40       40.84      2.86 o 
   9   5   0      134.95      141.72      8.62 o 
  10   5   0        0.77        0.77      1.46 o 
  11   5   0       34.91       34.86      5.55 o 
  12   5   0       16.10       14.76      2.90 o 
  13   5   0        3.32        4.61      2.80 o 
   0   6   0       84.45       74.08      3.51 o 
   1   6   0      184.40      200.74      3.08 o 
   2   6   0       15.57       15.02      1.03 o 
   3   6   0       41.85       47.42      1.58 o 
   4   6   0        0.34        1.92      0.63 o 
   5   6   0      505.47      471.19     10.01 o 
   6   6   0      375.20      347.37      5.79 o 
   7   6   0      176.95      147.15      5.62 o 
   8   6   0        8.74        6.14      2.02 o 
   9   6   0       12.92       13.01      2.64 o 
  10   6   0       30.21       32.59      3.39 o 
  11   6   0        4.92        4.50      3.49 o 
  12   6   0        3.55        1.64      3.70 o 
   1   7   0      934.97      872.16      8.30 o 
   2   7   0      652.92      626.46      6.66 o 
   3   7   0        0.20        0.28      0.79 o 
   4   7   0        0.21        0.02      0.85 o 
   5   7   0      168.79      159.10      3.40 o 
   6   7   0       13.96       11.76      2.29 o 
   7   7   0        8.02        6.84      2.06 o 
   8   7   0        8.21        8.62      3.62 o 
   9   7   0        6.75        5.82      2.70 o 
  10   7   0        2.00        0.36      2.03 o 
  11   7   0        0.94        3.81      3.65 o 
   0   8   0      369.58      313.43     14.10 o 
   1   8   0       74.74       72.29      2.71 o 
   2   8   0       35.83       34.03      1.88 o 
   3   8   0        4.53        2.27      1.06 o 
   4   8   0      125.07      121.07      3.18 o 
   5   8   0       30.84       31.56      4.62 o 
   6   8   0       56.61       51.69      3.33 o 
   7   8   0       13.55       17.96      3.76 o 
   8   8   0        1.77       -1.01      1.78 o 
   9   8   0       17.70       25.06      4.73 o 
  10   8   0        1.13        1.38      2.62 o 
   1   9   0        2.70        3.25      1.32 o 
   2   9   0       52.60       55.19      2.72 o 
   3   9   0       69.22       67.17      4.19 o 
   4   9   0       84.58       95.98      4.09 o 
   5   9   0       18.87       14.45      2.75 o 
   6   9   0        0.61        2.32      2.00 o 
   7   9   0        2.47        1.16      2.80 o 
   8   9   0        3.98       11.84      5.58 o 
   9   9   0        2.75        6.00      2.99 o 
   0  10   0        1.75        3.13      1.94 o 
   1  10   0        1.96        2.07      1.31 o 
   2  10   0        2.87        3.93      1.66 o 
   3  10   0        2.43       -1.33      1.33 o 
   4  10   0        1.75       -1.13      1.80 o 
   5  10   0       16.08       15.86      3.28 o 
   6  10   0       23.25       38.87      4.35 o 
   1  11   0       15.95       15.42      3.14 o 
   2  11   0        7.14        5.94      2.34 o 
 -15   1   1        3.05        0.47      2.89 o 
 -14   1   1        3.89        5.22      4.21 o 
 -13   1   1        7.83        7.62      3.76 o 
 -12   1   1       29.45       18.41      4.18 o 
 -11   1   1       12.15       11.96      2.27 o 
 -10   1   1        0.96        1.38      1.26 o 
  -9   1   1        0.37       -0.33      0.88 o 
  -8   1   1       20.85       21.60      1.21 o 
  -7   1   1       93.62      109.92      2.00 o 
  -6   1   1        2.90        4.84      0.58 o 
  -5   1   1     2367.69     2558.29     20.92 o 
  -4   1   1       49.39       48.06      1.15 o 
  -3   1   1        2.91       12.12      0.51 o 
  -2   1   1     6156.45     6063.69     47.03 o 
  -1   1   1       16.38        8.68      0.52 o 
   0   1   1     5008.75     4586.63     41.17 o 
   1   1   1        6.48       21.24      0.75 o 
   2   1   1      342.30      407.23      4.42 o 
   3   1   1      269.67      312.45      3.74 o 
   4   1   1      372.10      420.98      4.91 o 
   5   1   1      327.82      350.61      3.82 o 
   6   1   1       92.40      120.74      2.77 o 
   7   1   1      292.69      271.35      3.70 o 
   8   1   1      103.58      104.05      4.85 o 
   9   1   1       45.44       45.85      2.63 o 
  10   1   1        3.53        1.87      1.40 o 
  11   1   1      203.88      179.73      8.49 o 
  12   1   1        5.47       10.15      2.36 o 
  13   1   1        0.73       -2.17      2.17 o 
  14   1   1       24.90       29.15      5.87 o 
  15   1   1        9.91       16.61      5.40 o 
 -15   2   1        1.37        2.89      2.99 o 
 -14   2   1        0.16        1.38      3.44 o 
 -13   2   1        0.82        0.21      3.33 o 
 -12   2   1       29.86       32.50      4.10 o 
 -11   2   1       47.19       49.03      3.54 o 
 -10   2   1       17.88       14.45      2.35 o 
  -9   2   1     1455.35     1368.33     18.74 o 
  -8   2   1       60.41       46.09      4.20 o 
  -7   2   1      628.25      639.78      6.93 o 
  -6   2   1      316.56      311.32      4.67 o 
  -5   2   1       53.02       69.79      2.34 o 
  -4   2   1      142.22      155.29      2.13 o 
  -3   2   1      841.69      849.86      7.02 o 
  -2   2   1     1192.85     1133.42      8.82 o 
  -1   2   1      741.76      652.78      4.97 o 
   0   2   1       58.80       40.08      0.80 o 
   1   2   1      137.46      119.15      1.51 o 
   2   2   1        0.60        1.70      0.30 o 
   3   2   1       10.92       13.30      0.63 o 
   4   2   1      183.81      196.38      2.37 o 
   5   2   1      700.44      711.83     12.49 o 
   6   2   1      302.14      308.59      3.44 o 
   7   2   1      166.19      161.16      2.89 o 
   8   2   1       63.21       55.85      2.03 o 
   9   2   1      768.23      786.24     11.06 o 
  10   2   1        0.66        5.57      1.28 o 
  11   2   1       36.49       32.66      3.16 o 
  12   2   1       11.93        9.15      2.19 o 
  13   2   1       15.69       11.07      2.55 o 
  14   2   1       19.36       28.35      5.98 o 
 -14   3   1       10.45        9.94      4.97 o 
 -13   3   1        4.33        7.54      2.42 o 
 -12   3   1       12.04       12.59      2.52 o 
 -11   3   1       62.51       70.28      4.26 o 
 -10   3   1        2.85        7.02      1.65 o 
  -9   3   1       16.81       27.20      2.40 o 
  -8   3   1       39.56       38.39      2.05 o 
  -7   3   1        0.79        1.15      0.50 o 
  -6   3   1      154.07      130.81      2.27 o 
  -5   3   1        7.82        8.87      0.63 o 
  -4   3   1     1066.40     1149.25      8.75 o 
  -3   3   1     2446.41     2582.97     17.50 o 
  -2   3   1       40.61       48.20      1.06 o 
  -1   3   1      155.65      137.72      1.69 o 
   0   3   1       99.72       87.42      1.40 o 
   1   3   1      139.74      158.15      2.00 o 
   2   3   1     2263.99     2237.95     16.70 o 
   3   3   1      212.83      235.61      2.69 o 
   4   3   1      957.63     1014.08      9.52 o 
   5   3   1       36.34       25.37      1.34 o 
   6   3   1      290.88      301.22      3.64 o 
   7   3   1       32.45       31.03      1.66 o 
   8   3   1       80.37       70.87      2.16 o 
   9   3   1      640.14      665.85      8.30 o 
  10   3   1       11.22       16.02      4.44 o 
  11   3   1       69.24       68.54      4.37 o 
  12   3   1       11.57        9.51      3.52 o 
  13   3   1       31.74       33.13      3.71 o 
  14   3   1       10.13        6.48      2.64 o 
 -14   4   1       10.13       11.74      5.24 o 
 -13   4   1        0.70       -0.23      1.80 o 
 -12   4   1        0.01        1.48      2.38 o 
 -11   4   1       19.54       13.75      3.70 o 
 -10   4   1      108.43      114.87      4.97 o 
  -9   4   1       33.77       31.31      3.08 o 
  -8   4   1      206.45      203.04      4.72 o 
  -7   4   1      231.07      230.50      4.87 o 
  -6   4   1       19.10       20.36      1.44 o 
  -5   4   1        1.51        0.23      0.39 o 
  -4   4   1       90.28      103.80      1.91 o 
  -3   4   1      261.95      254.51      2.83 o 
  -2   4   1       75.93       97.10      2.92 o 
  -1   4   1       92.60      103.43      1.76 o 
   0   4   1      356.12      371.84      4.16 o 
   1   4   1      390.88      436.57      4.67 o 
   2   4   1      728.03      852.08      7.04 o 
   3   4   1       60.50       55.97      1.35 o 
   4   4   1      608.21      601.68      5.60 o 
   5   4   1       18.85       15.51      1.04 o 
   6   4   1       27.16       21.09      1.85 o 
   7   4   1      653.52      647.03      9.56 o 
   8   4   1       45.32       42.44      2.24 o 
   9   4   1        6.61        8.26      1.74 o 
  10   4   1       95.19       87.33      6.88 o 
  11   4   1        1.22        1.37      1.72 o 
  12   4   1        0.17        0.71      1.82 o 
  13   4   1       13.43       15.59      2.93 o 
  14   4   1        0.04       -0.77      2.21 o 
 -13   5   1       41.88       51.41     11.29 o 
 -12   5   1      108.45      122.51      9.26 o 
 -11   5   1        1.31       -1.38      2.70 o 
 -10   5   1       52.74       46.86      2.87 o 
  -9   5   1        5.08        6.96      1.53 o 
  -8   5   1      145.39      145.54      4.28 o 
  -7   5   1        0.14       12.71      1.99 o 
  -6   5   1        5.61        7.34      0.85 o 
  -5   5   1       20.50       21.68      1.65 o 
  -4   5   1       35.42       38.60      1.34 o 
  -3   5   1      228.80      236.74      3.43 o 
  -2   5   1      238.10      233.15      3.40 o 
  -1   5   1       32.10       40.92      1.28 o 
   0   5   1     1193.99     1237.00      9.81 o 
   1   5   1       29.74       34.87      1.21 o 
   2   5   1       10.72       14.78      0.89 o 
   3   5   1       21.88       20.47      1.03 o 
   4   5   1      568.73      650.84      6.24 o 
   5   5   1       81.94       89.40      3.29 o 
   6   5   1       39.64       47.77      2.36 o 
   7   5   1     1121.93     1115.14     13.92 o 
   8   5   1        1.83        2.51      2.04 o 
   9   5   1      177.14      168.82      5.90 o 
  10   5   1       12.10       14.12      3.97 o 
  11   5   1       11.80       12.32      3.91 o 
  12   5   1        2.07        3.32      2.17 o 
  13   5   1        9.54       12.47      3.07 o 
 -12   6   1        0.31        0.95      3.54 o 
 -11   6   1        3.16        7.25      4.81 o 
 -10   6   1        3.59        4.55      2.04 o 
  -9   6   1        1.21       -1.42      1.42 o 
  -8   6   1        6.77        4.82      2.17 o 
  -7   6   1      551.96      517.32      9.09 o 
  -6   6   1      107.97      128.29      3.61 o 
  -5   6   1       64.07       52.02      1.89 o 
  -4   6   1      321.18      311.82      4.61 o 
  -3   6   1      539.02      543.21      5.72 o 
  -2   6   1      433.93      434.87      6.60 o 
  -1   6   1      112.06      123.36      2.38 o 
   0   6   1       24.64       31.33      1.31 o 
   1   6   1        2.31        1.46      0.71 o 
   2   6   1       19.11       18.07      1.11 o 
   3   6   1       32.43       40.25      1.51 o 
   4   6   1        3.51        4.27      0.77 o 
   5   6   1      130.60      126.82      2.95 o 
   6   6   1        0.19        0.86      1.07 o 
   7   6   1       26.06       27.91      2.79 o 
   8   6   1       24.97       24.05      2.80 o 
   9   6   1        4.13        4.36      1.83 o 
  10   6   1       18.33       19.26      2.91 o 
  11   6   1        0.08       -2.54      2.96 o 
  12   6   1       65.85       75.91      7.09 o 
 -11   7   1       43.17       50.00      4.71 o 
 -10   7   1        4.69        4.56      4.79 o 
  -9   7   1       33.12       34.38      3.68 o 
  -8   7   1        0.00       -0.77      1.59 o 
  -7   7   1       17.21       12.36      2.73 o 
  -6   7   1      121.85      100.34      3.95 o 
  -5   7   1        3.88        4.97      1.15 o 
  -4   7   1        7.75        6.20      1.00 o 
  -3   7   1      123.47      120.46      2.87 o 
  -2   7   1     1095.60     1086.73     10.75 o 
  -1   7   1      259.55      242.24      4.11 o 
   0   7   1      208.81      214.46      3.49 o 
   1   7   1       18.07       20.88      1.32 o 
   2   7   1       70.95       68.66      2.03 o 
   3   7   1       18.75       17.58      1.26 o 
   4   7   1        1.79        2.19      0.78 o 
   5   7   1        1.40        1.57      0.83 o 
   6   7   1       54.89       50.97      3.02 o 
   7   7   1       14.23        9.08      2.26 o 
   8   7   1        3.06        2.62      1.89 o 
   9   7   1       26.73       24.16      3.41 o 
  10   7   1        8.58        7.58      2.49 o 
  11   7   1        0.51       -0.69      3.39 o 
 -10   8   1       13.14       13.60      3.12 o 
  -9   8   1        2.92        3.47      2.09 o 
  -8   8   1        2.87       -1.08      1.78 o 
  -7   8   1       15.73       20.80      2.50 o 
  -6   8   1       13.78       11.85      2.04 o 
  -5   8   1        0.78        2.39      1.15 o 
  -4   8   1       64.68       68.01      2.88 o 
  -3   8   1        0.01        1.04      0.91 o 
  -2   8   1      271.67      279.51      4.78 o 
  -1   8   1       20.70       23.33      1.63 o 
   0   8   1       39.86       42.43      2.01 o 
   1   8   1        0.03        0.45      0.85 o 
   2   8   1       95.64       99.89      3.15 o 
   3   8   1      194.84      185.47      4.31 o 
   4   8   1       19.76       27.86      2.00 o 
   5   8   1       85.52       74.75      3.64 o 
   6   8   1       52.02       54.21      4.15 o 
   7   8   1       24.43       29.32      3.46 o 
   8   8   1       31.02       21.31      3.19 o 
   9   8   1        1.32        1.44      2.17 o 
  10   8   1       35.21       44.16      4.45 o 
  -9   9   1        3.31        0.20      2.83 o 
  -8   9   1       85.98      103.12      6.23 o 
  -7   9   1       17.65       19.64      2.75 o 
  -6   9   1       28.84       22.38      2.93 o 
  -5   9   1        0.06        2.69      1.65 o 
  -4   9   1        1.03        1.35      1.26 o 
  -3   9   1        1.93        3.16      1.50 o 
  -2   9   1        0.70        0.60      1.05 o 
  -1   9   1        3.44        2.88      1.17 o 
   0   9   1       62.44       66.82      4.34 o 
   1   9   1       70.38       65.76      2.92 o 
   2   9   1        0.90        0.28      1.09 o 
   3   9   1       35.72       43.20      3.65 o 
   4   9   1       37.44       44.23     11.19 o 
   5   9   1        1.77        1.75      1.92 o 
   6   9   1        1.52       -0.11      2.49 o 
   7   9   1        1.88       -2.43      2.43 o 
   8   9   1       24.73       21.42      4.87 o 
   9   9   1        0.35        0.32      3.54 o 
  -6  10   1        7.98       11.25      5.61 o 
  -5  10   1       35.07       33.31      4.14 o 
  -4  10   1       11.71       11.01      3.46 o 
  -3  10   1        6.84       13.81      2.17 o 
  -2  10   1       11.32        9.78      2.06 o 
  -1  10   1        0.42        1.98      1.36 o 
   0  10   1       32.10       33.85      2.50 o 
   1  10   1       39.66       35.56      2.60 o 
   2  10   1       16.65       16.67      2.00 o 
   3  10   1        2.73        0.88      1.56 o 
   4  10   1        0.64       -0.36      1.89 o 
   5  10   1        0.09       -2.14      2.14 o 
   6  10   1        4.16        1.69      3.44 o 
  -2  11   1       11.45        7.03      2.32 o 
  -1  11   1       11.36       10.91      2.51 o 
   0  11   1        1.78        2.58      1.91 o 
   1  11   1        0.03       -0.35      1.56 o 
   2  11   1        2.66        1.53      3.13 o 
 -15   0   2        5.09        2.96      4.18 o 
 -14   0   2       23.32       25.76      5.40 o 
 -13   0   2        8.72       10.79      3.86 o 
 -12   0   2       13.70       14.86      3.76 o 
 -11   0   2       98.53       84.69      6.56 o 
 -10   0   2      138.37      138.64      7.67 o 
  -9   0   2        2.78        1.30      1.01 o 
  -8   0   2      112.90      120.81      3.36 o 
  -7   0   2      775.71      750.45     10.60 o 
  -6   0   2     1210.76     1484.10     18.25 o 
  -5   0   2     4719.18     4865.03     74.95 o 
  -4   0   2       32.88       27.32      1.36 o 
  -3   0   2     1186.51     1282.14     15.43 o 
  -2   0   2     9932.95     9176.36    101.05 o 
  -1   0   2     2778.59     2815.96     43.22 o 
   0   0   2      170.60       94.37      3.60 o 
   1   0   2     1251.95     1356.35     22.53 o 
   2   0   2       15.69        3.54      0.74 o 
   3   0   2     2706.29     2441.77     40.41 o 
   4   0   2      505.88      545.94     11.53 o 
   5   0   2       62.06       70.43      1.32 o 
   6   0   2     3758.52     4185.86     37.69 o 
   7   0   2     1284.91     1352.31     21.82 o 
   8   0   2      130.53      115.84      5.50 o 
   9   0   2        7.37        9.68      2.22 o 
  10   0   2      429.61      421.10     12.48 o 
  11   0   2      201.56      171.28      7.83 o 
  12   0   2       14.72       18.73      3.49 o 
  15   0   2        0.13        3.49      4.02 o 
 -15   1   2        2.57        3.42      3.07 o 
 -14   1   2        2.14        3.69      2.69 o 
 -13   1   2        0.61        2.93      2.25 o 
 -12   1   2       10.24       11.58      3.65 o 
 -11   1   2       53.07       40.31      5.24 o 
 -10   1   2      129.25      112.48      5.29 o 
  -9   1   2        0.05       -0.64      0.66 o 
  -8   1   2      312.97      294.15      3.76 o 
  -7   1   2     1467.50     1483.12     13.44 o 
  -6   1   2     1570.17     1614.48     14.14 o 
  -5   1   2      324.70      300.39      5.95 o 
  -4   1   2      235.85      226.90      2.55 o 
  -3   1   2      709.29      671.86      9.64 o 
  -2   1   2     1055.13      927.05      8.12 o 
  -1   1   2       12.57       12.00      0.53 o 
   0   1   2     2902.77     2733.28     23.92 o 
   1   1   2     9534.80     8974.15     81.77 o 
   2   1   2     9323.16     8712.69     79.82 o 
   3   1   2       13.20       16.59      0.82 o 
   4   1   2     2420.62     2327.69     22.13 o 
   5   1   2      522.88      512.98      6.28 o 
   6   1   2      295.98      302.29      3.74 o 
   7   1   2      220.28      205.81      3.04 o 
   8   1   2       20.15       22.24      1.94 o 
   9   1   2       36.33       31.08      2.33 o 
  10   1   2       10.45        8.71      1.68 o 
  11   1   2      255.74      225.50      7.11 o 
  12   1   2        5.52        5.67      2.49 o 
  13   1   2        2.03        3.45      4.05 o 
  14   1   2        1.32       -1.90      2.80 o 
  15   1   2        0.34       -0.05      3.70 o 
 -15   2   2       63.49       78.51      6.28 o 
 -14   2   2       25.03       30.14      4.22 o 
 -13   2   2        0.64       -1.43      3.02 o 
 -12   2   2        0.08       -0.11      2.38 o 
 -11   2   2       11.41        6.69      1.94 o 
 -10   2   2       71.09       65.06      3.63 o 
  -9   2   2       85.53      101.20     15.76 o 
  -8   2   2      384.67      376.55      5.96 o 
  -7   2   2       90.08       83.51      2.02 o 
  -6   2   2      108.97      108.11      2.80 o 
  -5   2   2        0.00        3.67      0.85 o 
  -4   2   2      312.91      325.57      3.47 o 
  -3   2   2     1921.92     1890.32     14.17 o 
  -2   2   2     5224.07     5167.54     36.23 o 
  -1   2   2     1901.49     1945.46     14.35 o 
   0   2   2       79.22       58.36      1.24 o 
   1   2   2    10545.33    10304.28     61.17 o 
   2   2   2       91.96       90.29      1.65 o 
   3   2   2      155.18      149.08      2.61 o 
   4   2   2      219.98      199.95      2.87 o 
   5   2   2      137.55      162.53      3.89 o 
   6   2   2      225.40      215.23      6.15 o 
   7   2   2        1.43        7.05      0.92 o 
   8   2   2       24.30       19.20      1.41 o 
   9   2   2       15.48       21.66      3.48 o 
  10   2   2        8.81        8.26      2.88 o 
  11   2   2      157.68      147.20      5.97 o 
  12   2   2       10.79       12.68      2.49 o 
  13   2   2        7.55       10.98      2.52 o 
  14   2   2       18.99       26.73      3.62 o 
 -14   3   2        0.39       -0.74      3.65 o 
 -13   3   2        7.68        9.20      3.97 o 
 -12   3   2       36.48       34.81      3.46 o 
 -11   3   2      255.50      234.12     11.58 o 
 -10   3   2        6.55        4.96      1.29 o 
  -9   3   2      227.75      227.07      6.37 o 
  -8   3   2      132.44      128.72      4.97 o 
  -7   3   2        1.00        2.10      0.71 o 
  -6   3   2       97.39      106.84      2.06 o 
  -5   3   2       53.50       62.10      3.39 o 
  -4   3   2      191.99      199.70      4.94 o 
  -3   3   2      245.49      239.11      5.67 o 
  -2   3   2      594.23      659.56      5.01 o 
  -1   3   2      903.40      893.41      6.33 o 
   0   3   2       10.31       14.47      0.72 o 
   1   3   2      240.94      232.15      2.54 o 
   2   3   2      682.13      766.17      7.74 o 
   3   3   2      142.34      147.87      2.66 o 
   4   3   2       29.44       38.68      1.23 o 
   5   3   2        5.67        6.77      1.13 o 
   6   3   2       13.98       17.05      2.07 o 
   7   3   2      116.42      120.50      5.97 o 
   8   3   2       11.23       11.85      1.32 o 
   9   3   2      129.03      128.69      8.04 o 
  10   3   2       31.63       34.30      2.44 o 
  11   3   2       85.72       92.14      7.14 o 
  12   3   2        2.04        2.57      1.90 o 
  13   3   2        0.36       -1.79      1.79 o 
  14   3   2        1.33        0.77      2.33 o 
 -14   4   2        1.27        1.27      3.91 o 
 -13   4   2        4.96        7.03      2.40 o 
 -12   4   2        2.23        0.21      2.54 o 
 -11   4   2       12.21       15.18      4.02 o 
 -10   4   2       55.13       61.35      2.99 o 
  -9   4   2       21.40       22.21      2.82 o 
  -8   4   2      191.49      173.62      4.45 o 
  -7   4   2      222.99      227.98      3.67 o 
  -6   4   2      407.46      422.72      6.78 o 
  -5   4   2      155.30      144.63      2.33 o 
  -4   4   2       89.45       79.91      1.66 o 
  -3   4   2      496.69      528.15      5.02 o 
  -2   4   2      842.87      958.20      7.11 o 
  -1   4   2      461.83      494.03      4.28 o 
   0   4   2       82.38       86.32      1.60 o 
   1   4   2       77.97       93.95      1.70 o 
   2   4   2     2984.10     3254.50     22.10 o 
   3   4   2      260.77      253.18      3.11 o 
   4   4   2       26.49       24.50      1.08 o 
   5   4   2       50.24       52.71      2.23 o 
   6   4   2       85.85       99.50      2.93 o 
   7   4   2      811.58      778.56     11.26 o 
   8   4   2        0.69        1.11      0.96 o 
   9   4   2       19.31       19.71      1.80 o 
  10   4   2       13.08       12.99      2.39 o 
  11   4   2       69.96       70.38      6.45 o 
  12   4   2       24.18       24.47      7.06 o 
  13   4   2        1.59        3.37      2.29 o 
  14   4   2        0.47       -0.84      2.51 o 
 -13   5   2       29.93       33.26      4.08 o 
 -12   5   2        0.21        0.21      3.07 o 
 -11   5   2        8.79        8.29      2.30 o 
 -10   5   2        0.73        0.71      1.18 o 
  -9   5   2       38.11       38.18      2.92 o 
  -8   5   2       94.11       82.28      3.24 o 
  -7   5   2      643.30      599.35      8.13 o 
  -6   5   2      127.26      115.39      2.65 o 
  -5   5   2       10.73        9.94      0.86 o 
  -4   5   2       69.87       76.07      1.96 o 
  -3   5   2      110.36      111.10      1.92 o 
  -2   5   2       55.94       60.70      1.41 o 
  -1   5   2      155.16      129.81      2.22 o 
   0   5   2      338.83      305.80      4.01 o 
   1   5   2      114.73      139.45      2.33 o 
   2   5   2        4.36        4.28      0.63 o 
   3   5   2       87.10       80.68      1.81 o 
   4   5   2       38.42       36.81      1.33 o 
   5   5   2       20.02       22.46      1.64 o 
   6   5   2      216.70      222.94      4.85 o 
   7   5   2     1591.41     1538.68     40.47 o 
   8   5   2       62.06       62.15      2.89 o 
   9   5   2       15.12       11.24      2.26 o 
  10   5   2        1.63        4.97      2.96 o 
  11   5   2       17.37       13.43      2.69 o 
  12   5   2       70.69       77.45      5.26 o 
  13   5   2        0.84       -0.18      2.39 o 
 -12   6   2        2.22       10.79      4.50 o 
 -11   6   2        9.75        5.66      1.89 o 
 -10   6   2        0.06       -0.22      1.33 o 
  -9   6   2       22.99       17.81      2.12 o 
  -8   6   2      137.45      116.27      3.60 o 
  -7   6   2      157.86      166.72      4.14 o 
  -6   6   2        6.94        7.68      1.08 o 
  -5   6   2       79.45       78.17      2.33 o 
  -4   6   2        0.05       -0.50      0.50 o 
  -3   6   2        1.18        2.65      0.71 o 
  -2   6   2        0.22        2.05      0.62 o 
  -1   6   2      887.79      860.31      7.79 o 
   0   6   2      132.59      130.78      2.44 o 
   1   6   2      874.57      865.55      7.88 o 
   2   6   2      187.12      174.17      3.06 o 
   3   6   2       19.53       22.61      1.23 o 
   4   6   2        9.01        7.40      0.88 o 
   5   6   2      135.81      138.82      3.46 o 
   6   6   2        3.33        1.95      1.08 o 
   7   6   2       23.94       19.54      1.97 o 
   8   6   2        8.74        5.29      1.81 o 
   9   6   2        3.84        4.17      1.85 o 
  10   6   2        7.83       12.11      3.97 o 
  11   6   2       19.36       23.01      5.13 o 
  12   6   2        0.96        0.14      2.23 o 
 -11   7   2        1.47        2.33      2.57 o 
 -10   7   2        0.54        1.06      1.94 o 
  -9   7   2       15.95       19.52      3.86 o 
  -8   7   2        2.86        2.73      1.70 o 
  -7   7   2       44.16       48.94      3.11 o 
  -6   7   2      224.46      223.68      4.87 o 
  -5   7   2       10.41        9.51      1.66 o 
  -4   7   2       88.20       72.91      2.70 o 
  -3   7   2        8.54        8.03      1.12 o 
  -2   7   2      662.56      666.15      9.84 o 
  -1   7   2        8.02        5.25      1.00 o 
   0   7   2       91.41      104.03      4.02 o 
   1   7   2      342.96      360.08      5.18 o 
   2   7   2       29.24       35.89      2.04 o 
   3   7   2        0.25       -0.35      0.65 o 
   4   7   2       15.11       12.09      1.11 o 
   5   7   2        6.35        7.39      1.15 o 
   6   7   2        2.36        1.98      1.22 o 
   7   7   2       21.94       19.60      2.78 o 
   8   7   2       22.24       26.69      3.20 o 
   9   7   2       73.06       84.34      4.97 o 
  10   7   2        0.49        1.64      3.28 o 
  11   7   2        6.63        2.33      3.76 o 
 -10   8   2        0.17        2.12      3.60 o 
  -9   8   2        5.80        8.21      2.76 o 
  -8   8   2       50.99       58.54      3.72 o 
  -7   8   2        0.08        0.93      1.49 o 
  -6   8   2        1.00        2.03      1.50 o 
  -5   8   2        5.77        3.29      1.22 o 
  -4   8   2      162.38      148.41      4.08 o 
  -3   8   2       32.90       35.40      2.24 o 
  -2   8   2      110.94      110.16      4.33 o 
  -1   8   2       26.50       25.17      1.72 o 
   0   8   2       11.34       14.44      1.42 o 
   1   8   2       58.04       60.99      2.33 o 
   2   8   2        0.16       -0.26      1.01 o 
   3   8   2      156.11      127.34      3.20 o 
   4   8   2       54.61       45.34      2.47 o 
   5   8   2        0.07       -0.74      1.16 o 
   6   8   2        0.12       -1.59      2.17 o 
   7   8   2        0.88       -1.59      2.06 o 
   8   8   2        6.57        6.29      3.17 o 
   9   8   2       21.26       18.95      3.23 o 
  10   8   2       11.99        9.95      2.82 o 
  -9   9   2       44.99       43.27      4.83 o 
  -8   9   2        0.00        0.42      1.77 o 
  -7   9   2       23.22       32.07      3.91 o 
  -6   9   2        6.60       11.86      2.58 o 
  -5   9   2        0.04       -0.01      1.23 o 
  -4   9   2        4.64        6.57      1.52 o 
  -3   9   2       78.24       76.32      3.24 o 
  -2   9   2        0.21        0.64      1.16 o 
  -1   9   2       12.41       10.28      1.37 o 
   0   9   2       33.84       40.28      3.70 o 
   1   9   2        7.03        9.21      1.50 o 
   2   9   2       25.78       21.73      2.65 o 
   3   9   2      128.53      129.84      3.89 o 
   4   9   2        2.85        4.78      2.25 o 
   5   9   2        8.81        4.28      2.96 o 
   6   9   2        6.77        6.14      3.12 o 
   7   9   2       15.52       18.46      4.23 o 
   8   9   2        0.00       -1.43      3.02 o 
  -6  10   2        0.98        0.85      2.41 o 
  -5  10   2       17.04       20.18      3.61 o 
  -4  10   2       22.52       26.10      2.79 o 
  -3  10   2       44.65       47.61      3.39 o 
  -2  10   2        4.32        5.05      1.84 o 
  -1  10   2        0.66        2.08      1.45 o 
   0  10   2        1.52        1.71      1.26 o 
   1  10   2        6.58        6.84      1.59 o 
   2  10   2        1.59        1.31      1.37 o 
   3  10   2        4.59        7.07      1.95 o 
   4  10   2       85.79       94.88      5.66 o 
   5  10   2       23.07       36.87      6.03 o 
   6  10   2        0.49        3.49      3.70 o 
  -2  11   2        5.80        4.70      2.29 o 
  -1  11   2       56.92       73.73      4.49 o 
   0  11   2      104.07      119.38      5.22 o 
   1  11   2       55.77       66.09      3.60 o 
   2  11   2        2.41        3.55      2.17 o 
 -15   1   3        6.20       15.16      5.32 o 
 -14   1   3       46.94       59.88      7.51 o 
 -13   1   3        0.47       -1.09      1.99 o 
 -12   1   3        0.02       -0.80      1.62 o 
 -11   1   3       95.92       76.96      6.66 o 
 -10   1   3        7.61        1.47      1.12 o 
  -9   1   3      196.08      191.26      3.59 o 
  -8   1   3       37.27       33.34      1.64 o 
  -7   1   3      471.45      462.00      7.54 o 
  -6   1   3      143.65      173.29      2.75 o 
  -5   1   3       20.12       21.49      1.26 o 
  -4   1   3      708.38      723.12      7.10 o 
  -3   1   3     1548.51     1525.34     11.62 o 
  -2   1   3       61.65       83.47      1.49 o 
  -1   1   3        4.14       19.96      0.77 o 
   0   1   3     7813.28     7554.43     64.14 o 
   1   1   3      207.87      162.59      1.88 o 
   2   1   3    10653.79    10309.16     81.62 o 
   3   1   3       22.91       19.57      1.20 o 
   4   1   3     1141.55     1105.45     17.58 o 
   5   1   3     1689.44     1786.59     27.17 o 
   6   1   3       49.27       49.14      1.66 o 
   7   1   3       17.18       22.08      3.65 o 
   8   1   3        1.59        2.58      1.61 o 
   9   1   3       86.88       79.53      3.56 o 
  10   1   3       55.22       55.03      3.29 o 
  11   1   3        0.90        0.96      1.36 o 
  12   1   3       13.44       12.38      2.34 o 
  13   1   3        1.97       -0.16      2.33 o 
  14   1   3        5.80        3.93      2.24 o 
 -15   2   3        4.66        5.48      3.31 o 
 -14   2   3       49.59       53.66      8.30 o 
 -13   2   3        3.78       -0.46      1.93 o 
 -12   2   3        4.08        2.12      2.86 o 
 -11   2   3       84.41       77.26      4.18 o 
 -10   2   3       11.13        9.63      1.80 o 
  -9   2   3     1202.84     1208.21     28.99 o 
  -8   2   3      123.83      126.07      6.53 o 
  -7   2   3        0.68        1.95      0.72 o 
  -6   2   3       29.98       36.14      1.24 o 
  -5   2   3      370.78      394.58      6.59 o 
  -4   2   3       50.76       49.99      1.45 o 
  -3   2   3      532.00      526.06      5.70 o 
  -2   2   3      137.71      132.56      5.36 o 
  -1   2   3      164.80      149.44      2.25 o 
   0   2   3      539.58      477.35      4.99 o 
   1   2   3      511.76      540.90      4.79 o 
   2   2   3     1186.11     1166.16      9.00 o 
   3   2   3       71.53       69.74      1.80 o 
   4   2   3       67.08       69.87      2.29 o 
   5   2   3        6.44        9.92      1.40 o 
   6   2   3      712.72      755.63      9.19 o 
   7   2   3       65.20       66.94      2.44 o 
   8   2   3       17.91       18.24      2.33 o 
   9   2   3      424.49      408.76      8.70 o 
  10   2   3      178.93      200.28     19.62 o 
  11   2   3        2.15        4.15      1.41 o 
  12   2   3       17.74       19.54      2.93 o 
  13   2   3        6.07        5.36      2.17 o 
  14   2   3        0.58        2.20      2.30 o 
 -14   3   3       16.33       19.52      5.87 o 
 -13   3   3       20.07       15.02      4.87 o 
 -12   3   3       28.23       26.18      5.18 o 
 -11   3   3       59.49       52.63      6.19 o 
 -10   3   3       33.78       36.60      3.01 o 
  -9   3   3      451.01      459.03     12.64 o 
  -8   3   3      296.98      286.17      5.40 o 
  -7   3   3        7.52        8.53      1.31 o 
  -6   3   3        8.65       10.00      1.69 o 
  -5   3   3      280.85      278.22      3.43 o 
  -4   3   3     1422.02     1620.66     12.89 o 
  -3   3   3       45.06       45.69      1.50 o 
  -2   3   3      309.30      303.60      3.45 o 
  -1   3   3        6.54        6.82      0.76 o 
   0   3   3        4.80        3.89      0.37 o 
   1   3   3      430.13      460.73      3.82 o 
   2   3   3       42.01       43.44      1.41 o 
   3   3   3     1232.84     1258.62     10.28 o 
   4   3   3      673.19      777.10      7.04 o 
   5   3   3       36.29       42.74      1.78 o 
   6   3   3       72.62       69.66      2.49 o 
   7   3   3       27.75       29.46      1.58 o 
   8   3   3      315.34      315.92      5.31 o 
   9   3   3      120.60      144.35      4.30 o 
  10   3   3        7.28        8.36      1.59 o 
  11   3   3       46.45       45.16      3.78 o 
  12   3   3        0.70        0.72      1.79 o 
  13   3   3       10.17       10.26      4.10 o 
  14   3   3        0.44        0.08      2.38 o 
 -14   4   3        3.64        4.76      4.28 o 
 -13   4   3        0.04       -3.17      3.17 o 
 -12   4   3        9.81       16.61      4.87 o 
 -11   4   3        8.83        8.90      2.13 o 
 -10   4   3       28.52       34.21      2.47 o 
  -9   4   3       95.57       74.71      3.15 o 
  -8   4   3      527.95      492.93     13.83 o 
  -7   4   3      114.01      112.81      4.39 o 
  -6   4   3      135.36      119.33      2.85 o 
  -5   4   3       19.52       15.57      0.92 o 
  -4   4   3      379.82      419.82      4.77 o 
  -3   4   3        3.74        6.16      0.60 o 
  -2   4   3      886.17      969.05      7.18 o 
  -1   4   3       16.40       29.02      0.92 o 
   0   4   3      760.68      800.05      6.15 o 
   1   4   3      300.07      333.76      3.88 o 
   2   4   3       14.64       18.13      0.88 o 
   3   4   3      116.44      117.13      2.18 o 
   4   4   3       43.00       48.96      1.71 o 
   5   4   3       29.78       27.34      1.66 o 
   6   4   3       29.04       31.52      1.87 o 
   7   4   3      498.51      497.44     16.20 o 
   8   4   3       39.98       45.01      2.41 o 
   9   4   3       16.42       16.18      1.96 o 
  10   4   3      130.88      154.52      6.20 o 
  11   4   3       55.90       65.42      4.57 o 
  12   4   3        4.00        3.79      2.23 o 
  13   4   3        4.04        4.14      2.44 o 
  14   4   3        2.99        2.61      2.67 o 
 -13   5   3        0.42       -2.22      3.91 o 
 -12   5   3        0.81        3.02      3.49 o 
 -11   5   3        4.13        5.42      1.63 o 
 -10   5   3       25.31       27.59      2.51 o 
  -9   5   3       79.04       76.40      5.31 o 
  -8   5   3      288.82      283.55      5.39 o 
  -7   5   3      489.35      480.01      6.20 o 
  -6   5   3       30.68       28.40      1.53 o 
  -5   5   3       60.56       59.47      1.91 o 
  -4   5   3      293.57      326.62      4.06 o 
  -3   5   3       47.15       49.35      1.60 o 
  -2   5   3        5.87        5.87      0.60 o 
  -1   5   3       28.42       23.63      0.96 o 
   0   5   3       15.33       21.09      1.04 o 
   1   5   3        0.09        0.45      0.42 o 
   2   5   3       43.18       38.89      1.32 o 
   3   5   3        0.21        1.25      0.50 o 
   4   5   3       13.24       16.41      1.08 o 
   5   5   3       20.09       19.28      1.46 o 
   6   5   3       47.83       48.97      2.44 o 
   7   5   3       72.16       84.68      6.87 o 
   8   5   3       89.57       94.36      3.46 o 
   9   5   3       33.59       37.07      3.25 o 
  10   5   3       40.32       39.51      3.73 o 
  11   5   3        5.40        5.64      4.28 o 
  12   5   3       48.78       62.13      4.91 o 
  13   5   3       47.90       55.54      5.14 o 
 -12   6   3       28.56       50.41      7.72 o 
 -11   6   3       12.65       16.43      2.39 o 
 -10   6   3        0.00       -0.34      1.25 o 
  -9   6   3       58.43       56.71      3.27 o 
  -8   6   3      125.41      110.94      4.87 o 
  -7   6   3       96.36       94.12      2.70 o 
  -6   6   3        1.51        2.34      0.84 o 
  -5   6   3       94.52       96.05      2.59 o 
  -4   6   3      110.81       95.03      2.53 o 
  -3   6   3        2.03        3.94      0.70 o 
  -2   6   3       10.32       10.81      0.96 o 
  -1   6   3       75.12       79.51      2.17 o 
   0   6   3      443.55      476.02      5.81 o 
   1   6   3        5.05        4.95      0.79 o 
   2   6   3       61.63       61.17      1.76 o 
   3   6   3      616.01      617.10      6.34 o 
   4   6   3      264.72      260.56      4.09 o 
   5   6   3       14.16       13.94      1.54 o 
   6   6   3        0.11       -0.94      0.94 o 
   7   6   3      113.85      105.68      3.73 o 
   8   6   3       61.10       61.26      4.29 o 
   9   6   3        1.53        1.26      1.68 o 
  10   6   3       23.87       20.58      4.76 o 
  11   6   3       17.86       21.24      3.30 o 
  12   6   3        0.02        1.96      2.35 o 
 -11   7   3        0.47        0.26      1.83 o 
 -10   7   3        1.74        0.47      1.59 o 
  -9   7   3       31.24       32.90      2.92 o 
  -8   7   3        3.75        1.98      1.19 o 
  -7   7   3       25.66       22.91      2.29 o 
  -6   7   3       12.92       15.39      2.69 o 
  -5   7   3       80.74       91.69      2.79 o 
  -4   7   3      243.05      244.32      4.97 o 
  -3   7   3       38.85       43.84      2.31 o 
  -2   7   3      204.65      195.39      3.75 o 
  -1   7   3       33.78       32.86      1.72 o 
   0   7   3      118.04      118.99      2.88 o 
   1   7   3      890.58      859.22      9.16 o 
   2   7   3      342.53      339.90      5.08 o 
   3   7   3      177.57      179.94      3.58 o 
   4   7   3       75.24       69.35      3.08 o 
   5   7   3       74.59       69.51      3.12 o 
   6   7   3        0.53        0.41      1.14 o 
   7   7   3       27.10       28.65      2.45 o 
   8   7   3        0.75        0.58      1.70 o 
   9   7   3        7.67        9.33      2.51 o 
  10   7   3       11.53       13.59      4.55 o 
  11   7   3        7.76        5.75      4.79 o 
 -10   8   3       20.19       32.84      4.32 o 
  -9   8   3        2.51        2.43      3.68 o 
  -8   8   3       15.03       18.52      2.56 o 
  -7   8   3        5.62        6.91      1.83 o 
  -6   8   3      108.61      118.70      3.81 o 
  -5   8   3       36.64       25.94      2.63 o 
  -4   8   3        3.64        4.07      1.31 o 
  -3   8   3       32.60       31.64      2.24 o 
  -2   8   3        2.36        3.27      2.23 o 
  -1   8   3        0.08       -0.21      0.83 o 
   0   8   3        2.98        3.56      0.99 o 
   1   8   3       20.99       23.75      1.70 o 
   2   8   3      204.12      214.97      4.92 o 
   3   8   3       59.57       66.04      2.47 o 
   4   8   3       12.41        8.61      1.65 o 
   5   8   3       45.67       47.36      8.33 o 
   6   8   3        4.70        6.28      1.96 o 
   7   8   3        8.20        5.77      3.02 o 
   8   8   3        6.43       10.31      3.49 o 
   9   8   3        6.80       13.17      3.81 o 
  -8   9   3        2.55        1.18      1.95 o 
  -7   9   3        0.01        0.05      1.59 o 
  -6   9   3        0.18       -0.18      1.54 o 
  -5   9   3        1.24        1.11      1.26 o 
  -4   9   3        1.89        0.60      1.16 o 
  -3   9   3        4.68        5.31      1.44 o 
  -2   9   3        0.78        1.15      1.22 o 
  -1   9   3       19.69       20.36      2.00 o 
   0   9   3       50.82       58.52      3.26 o 
   1   9   3        2.81        3.10      1.10 o 
   2   9   3       19.78       20.33      2.12 o 
   3   9   3        0.00        0.47      1.30 o 
   4   9   3       51.97       59.55      4.28 o 
   5   9   3        1.73        0.87      1.83 o 
   6   9   3        1.11        1.75      2.91 o 
   7   9   3        3.75        5.40      3.28 o 
   8   9   3       53.39       62.47      6.93 o 
  -6  10   3        5.75       11.43      2.63 o 
  -5  10   3        6.37        7.86      1.95 o 
  -4  10   3        0.54       -0.24      1.36 o 
  -3  10   3        2.09        1.89      1.60 o 
  -2  10   3       22.27       26.44      2.78 o 
  -1  10   3       11.90       12.96      2.14 o 
   0  10   3        4.85        4.41      1.73 o 
   1  10   3        5.45        5.79      1.58 o 
   2  10   3       11.88        8.38      1.63 o 
   3  10   3        0.35        1.44      1.56 o 
   4  10   3        0.61        5.21      2.43 o 
   5  10   3       71.15       78.02      7.78 o 
   6  10   3        3.36        4.07      4.13 o 
  -1  11   3        3.66        4.89      2.77 o 
   0  11   3        3.71        5.55      2.26 o 
   1  11   3        8.07        6.26      2.24 o 
 -15   0   4        1.38        0.48      4.34 o 
 -14   0   4       65.40       71.83      7.78 o 
 -13   0   4        2.99        3.49      3.44 o 
 -12   0   4        0.01       -0.26      2.54 o 
 -11   0   4        1.36        2.12      2.49 o 
 -10   0   4        9.87        6.14      2.70 o 
  -9   0   4        2.18        2.66      1.22 o 
  -8   0   4       58.60       59.90      2.85 o 
  -7   0   4       84.38       76.20      2.22 o 
  -6   0   4      187.46      165.51      4.26 o 
  -5   0   4        2.37        3.80      0.90 o 
  -4   0   4     2085.53     2143.12     20.62 o 
  -3   0   4     3857.47     3856.57     35.41 o 
  -2   0   4      649.56      629.68      6.81 o 
  -1   0   4    10373.81    10361.67     94.70 o 
   0   0   4    56489.50    52384.52    466.92 o 
   1   0   4    25297.16    23880.04    257.39 o 
   2   0   4      175.19      187.95      3.29 o 
   3   0   4     3545.34     3549.33     81.35 o 
   4   0   4        0.51       -0.11      0.69 o 
   5   0   4      225.93      240.62      7.41 o 
   6   0   4       12.54       12.01      2.06 o 
   7   0   4      228.55      235.97      8.15 o 
   8   0   4      146.07      124.52      6.03 o 
   9   0   4       35.79       30.04      3.65 o 
  10   0   4        6.52        4.23      2.12 o 
  11   0   4       49.64       49.72      4.81 o 
  12   0   4       81.82       72.73      5.87 o 
  13   0   4       42.15       44.64      5.34 o 
 -15   1   4        0.31       -2.58      2.78 o 
 -14   1   4       22.51       32.24      4.25 o 
 -13   1   4        0.00       -1.79      1.79 o 
 -12   1   4        0.06       -0.49      1.54 o 
 -11   1   4       35.31       37.35      3.55 o 
 -10   1   4       96.84       94.82      3.46 o 
  -9   1   4      489.43      467.71      6.51 o 
  -8   1   4       54.05       44.24      1.83 o 
  -7   1   4       11.75       14.41      0.87 o 
  -6   1   4      360.69      401.05      4.33 o 
  -5   1   4     1494.30     1539.56     11.05 o 
  -4   1   4      345.54      353.10      3.80 o 
  -3   1   4     1523.39     1455.06     11.29 o 
  -2   1   4     4222.54     4063.56     28.79 o 
  -1   1   4     5525.33     5259.62     36.78 o 
   0   1   4    12830.32    12379.15     94.53 o 
   1   1   4      619.29      601.87      5.59 o 
   2   1   4     1171.32     1155.96     10.67 o 
   3   1   4     1389.80     1325.87     19.57 o 
   4   1   4      278.64      300.08      4.27 o 
   5   1   4       91.48      107.52      2.32 o 
   6   1   4      616.78      645.23      7.85 o 
   7   1   4      346.00      366.75      7.57 o 
   8   1   4       29.78       32.90      2.47 o 
   9   1   4       51.10       43.85      2.96 o 
  10   1   4       44.73       44.80      5.05 o 
  11   1   4        0.13        1.09      1.54 o 
  12   1   4        3.66        3.50      1.87 o 
  13   1   4        0.21       -1.05      1.49 o 
  14   1   4       10.35       13.28      3.97 o 
 -14   2   4       12.80       14.64      3.42 o 
 -13   2   4       26.34       27.74      3.89 o 
 -12   2   4        8.16        6.21      5.18 o 
 -11   2   4      298.89      283.84      8.47 o 
 -10   2   4       19.00       14.69      2.18 o 
  -9   2   4     1153.74     1143.98     31.26 o 
  -8   2   4       80.31       73.00      2.63 o 
  -7   2   4        0.02        0.52      0.68 o 
  -6   2   4      933.08      940.33      9.67 o 
  -5   2   4     2437.99     2538.92     21.66 o 
  -4   2   4      193.36      225.51      4.14 o 
  -3   2   4       20.53       20.71      1.06 o 
  -2   2   4       74.98       81.84      1.80 o 
  -1   2   4      433.33      400.44      5.38 o 
   0   2   4     2004.80     2107.38     17.60 o 
   1   2   4     2442.97     2351.87     19.42 o 
   2   2   4       99.83      128.76      3.05 o 
   3   2   4       22.90       23.12      0.83 o 
   4   2   4        3.96        4.31      0.67 o 
   5   2   4        2.53        3.58      0.71 o 
   6   2   4      243.74      233.06      7.22 o 
   7   2   4      100.49      100.97      2.72 o 
   8   2   4      507.27      522.55     10.07 o 
   9   2   4      253.55      258.53      6.87 o 
  10   2   4      335.06      309.71     11.88 o 
  11   2   4       58.57       53.92      3.70 o 
  12   2   4        0.30        1.03      1.88 o 
  13   2   4        0.26        0.15      1.79 o 
  14   2   4        2.66        2.62      2.16 o 
 -14   3   4        0.22       -0.53      4.07 o 
 -13   3   4        2.95        1.48      3.28 o 
 -12   3   4       13.70       18.35      4.87 o 
 -11   3   4       19.99       17.20      2.59 o 
 -10   3   4       20.35        7.90      3.83 o 
  -9   3   4       87.64       85.29      4.04 o 
  -8   3   4      322.47      282.96      7.43 o 
  -7   3   4      410.91      403.86      5.72 o 
  -6   3   4        5.31        5.50      0.83 o 
  -5   3   4      469.26      484.71      6.10 o 
  -4   3   4      121.85      132.29      2.69 o 
  -3   3   4      427.00      428.61      6.03 o 
  -2   3   4      941.37      941.48      8.13 o 
  -1   3   4      367.82      342.36      4.44 o 
   0   3   4      523.61      510.22      4.91 o 
   1   3   4     1076.49     1102.04      8.26 o 
   2   3   4      212.48      221.30      2.79 o 
   3   3   4     1472.25     1573.66     12.53 o 
   4   3   4        5.69        5.57      0.80 o 
   5   3   4      203.00      227.86      4.25 o 
   6   3   4       71.89       68.10      2.05 o 
   7   3   4       17.95       21.26      1.41 o 
   8   3   4      719.45      713.09     13.35 o 
   9   3   4       83.88       96.06      3.59 o 
  10   3   4       42.87       42.54      2.80 o 
  11   3   4        0.00       -0.66      1.22 o 
  12   3   4        0.27        1.95      1.93 o 
  13   3   4        0.71       -0.09      2.22 o 
  14   3   4       12.94        9.18      3.14 o 
 -14   4   4        1.29        2.91      4.60 o 
 -13   4   4       12.09       20.63      5.77 o 
 -12   4   4        1.49       -1.90      2.86 o 
 -11   4   4       22.68       23.48      2.36 o 
 -10   4   4      101.73       91.90      4.58 o 
  -9   4   4       15.52       16.22      2.67 o 
  -8   4   4       54.64       66.21      5.87 o 
  -7   4   4       31.39       31.50      2.34 o 
  -6   4   4      188.77      180.78      3.93 o 
  -5   4   4       20.25       19.09      1.31 o 
  -4   4   4        5.54        5.64      0.61 o 
  -3   4   4      371.93      380.40      4.45 o 
  -2   4   4     1098.66     1126.26      9.83 o 
  -1   4   4     1297.67     1380.71      9.60 o 
   0   4   4      513.22      500.19      4.36 o 
   1   4   4       85.92      102.42      1.88 o 
   2   4   4      894.84      929.73      8.40 o 
   3   4   4      131.43      151.61      2.54 o 
   4   4   4      470.83      504.88      5.48 o 
   5   4   4       30.35       26.49      1.80 o 
   6   4   4       16.67       15.93      1.51 o 
   7   4   4      193.55      211.95      4.73 o 
   8   4   4       84.17       85.41      2.76 o 
   9   4   4      311.13      309.69      6.77 o 
  10   4   4       41.92       44.55      2.96 o 
  11   4   4        1.66        2.09      1.80 o 
  12   4   4        6.10        7.25      2.39 o 
  13   4   4        3.03        5.97      2.56 o 
 -13   5   4       39.38       35.18      6.93 o 
 -12   5   4       19.36       20.42      5.08 o 
 -11   5   4       14.31       16.78      2.38 o 
 -10   5   4        9.73       10.33      1.83 o 
  -9   5   4        6.18        7.40      1.63 o 
  -8   5   4      103.12      105.80      3.42 o 
  -7   5   4       96.82       97.15      2.63 o 
  -6   5   4       10.93       11.26      1.16 o 
  -5   5   4      100.07       97.58      2.46 o 
  -4   5   4       34.83       31.31      1.51 o 
  -3   5   4       14.02       12.63      0.96 o 
  -2   5   4       36.77       38.85      1.32 o 
  -1   5   4      240.56      219.57      3.11 o 
   0   5   4       11.61       13.33      0.90 o 
   1   5   4       38.88       35.49      1.14 o 
   2   5   4       47.24       45.93      1.56 o 
   3   5   4       28.66       31.91      1.37 o 
   4   5   4      245.97      242.33      3.69 o 
   5   5   4      696.19      665.85      8.32 o 
   6   5   4       50.70       46.26      2.39 o 
   7   5   4      159.09      161.60      4.36 o 
   8   5   4      129.64      132.04      5.16 o 
   9   5   4        0.00        0.16      1.30 o 
  10   5   4       37.29       41.65      3.85 o 
  11   5   4        7.93        6.59      2.36 o 
  12   5   4       57.72       64.69     10.29 o 
  13   5   4        3.44        2.69      2.69 o 
 -12   6   4        5.13        7.64      2.72 o 
 -11   6   4        1.30        2.23      1.59 o 
 -10   6   4       30.70       37.10      3.00 o 
  -9   6   4        0.80        1.28      1.13 o 
  -8   6   4       19.80       15.93      1.78 o 
  -7   6   4      142.22      117.93      5.19 o 
  -6   6   4      165.35      145.59      3.33 o 
  -5   6   4        0.56       -0.55      0.67 o 
  -4   6   4       89.02       76.87      2.33 o 
  -3   6   4        0.08        1.18      0.70 o 
  -2   6   4        9.79       10.31      0.94 o 
  -1   6   4       22.33       26.03      1.48 o 
   0   6   4      177.63      191.31      4.86 o 
   1   6   4      101.53       85.55      2.28 o 
   2   6   4      250.45      247.75      3.99 o 
   3   6   4       13.26       15.26      1.70 o 
   4   6   4      152.81      126.04      4.44 o 
   5   6   4        1.27        1.67      0.89 o 
   6   6   4        3.82        0.51      1.10 o 
   7   6   4      110.80       96.47      3.68 o 
   8   6   4      115.33      100.36      3.80 o 
   9   6   4       11.02       11.69      3.44 o 
  10   6   4        4.75        6.84      2.86 o 
  11   6   4        9.12       15.02      3.03 o 
  12   6   4        8.32        8.66      3.03 o 
 -11   7   4        0.82        1.06      1.86 o 
 -10   7   4        0.52       -0.17      1.50 o 
  -9   7   4        4.05        2.59      1.30 o 
  -8   7   4       33.32       33.00      3.93 o 
  -7   7   4       64.97       65.17      2.60 o 
  -6   7   4       48.41       49.13      3.34 o 
  -5   7   4      226.02      219.59      4.33 o 
  -4   7   4       82.81       68.89      2.47 o 
  -3   7   4       96.59       89.04      4.92 o 
  -2   7   4      798.67      775.51      8.63 o 
  -1   7   4       80.24       79.15      3.01 o 
   0   7   4      184.62      173.65      3.51 o 
   1   7   4      458.70      442.73      6.22 o 
   2   7   4      619.65      590.40      7.20 o 
   3   7   4       62.68       53.29      2.34 o 
   4   7   4      258.90      244.64      6.40 o 
   5   7   4        9.44       13.83      1.85 o 
   6   7   4       16.08       17.30      2.70 o 
   7   7   4       24.19       21.02      2.71 o 
   8   7   4       10.24        8.67      3.02 o 
   9   7   4        1.35        1.06      2.38 o 
  10   7   4        3.91        2.22      3.23 o 
  11   7   4       15.98       15.59      3.35 o 
 -10   8   4        3.67        3.67      2.97 o 
  -9   8   4       15.43       21.27      2.97 o 
  -8   8   4       16.36       17.20      2.11 o 
  -7   8   4       11.64       13.66      1.90 o 
  -6   8   4        4.91        6.09      1.69 o 
  -5   8   4       67.43       71.59      3.84 o 
  -4   8   4      374.21      350.59      7.92 o 
  -3   8   4        6.40        4.22      1.26 o 
  -2   8   4      132.37      133.02      5.13 o 
  -1   8   4      103.17       93.50      2.82 o 
   0   8   4       22.12       20.48      1.64 o 
   1   8   4      208.06      203.18      4.13 o 
   2   8   4       78.52       76.79      3.09 o 
   3   8   4       79.34       72.40      3.50 o 
   4   8   4       13.62       14.59      2.02 o 
   5   8   4        2.39        3.02      1.43 o 
   6   8   4        2.42        0.42      1.85 o 
   7   8   4        6.86       10.74      3.65 o 
   8   8   4        4.27        8.25      3.54 o 
   9   8   4        7.57        9.63      3.76 o 
  -8   9   4        0.01        2.44      2.08 o 
  -7   9   4       13.12       12.48      2.45 o 
  -6   9   4        1.42        0.09      1.30 o 
  -5   9   4        8.37       10.88      1.73 o 
  -4   9   4        7.25        7.75      1.64 o 
  -3   9   4       19.65       18.31      2.06 o 
  -2   9   4       12.72       15.23      2.45 o 
  -1   9   4        1.17        1.97      1.21 o 
   0   9   4        1.57       -0.43      0.99 o 
   1   9   4        9.33       11.99      1.49 o 
   2   9   4       17.26       19.67      1.81 o 
   3   9   4        9.43       13.96      2.13 o 
   4   9   4        8.50       12.86      2.45 o 
   5   9   4        0.40        2.87      1.87 o 
   6   9   4        3.83        0.21      2.75 o 
   7   9   4        5.96        5.87      3.39 o 
   8   9   4        4.80        9.31      4.23 o 
  -6  10   4       61.48       70.57      4.55 o 
  -5  10   4        0.89        0.46      1.47 o 
  -4  10   4        0.36        2.48      1.62 o 
  -3  10   4        0.00        0.11      1.30 o 
  -2  10   4        1.05        2.37      1.42 o 
  -1  10   4        0.01       -1.09      1.24 o 
   0  10   4        0.05        1.57      1.51 o 
   1  10   4        0.14        1.42      1.51 o 
   2  10   4        5.30        4.06      2.04 o 
   3  10   4        0.14       -1.02      2.12 o 
   4  10   4        6.24        6.41      2.47 o 
   5  10   4       20.64       25.60      5.40 o 
 -15   1   5        1.59        6.66      3.43 o 
 -14   1   5        1.15        3.60      2.77 o 
 -13   1   5        0.75       -0.92      1.99 o 
 -12   1   5       14.29       16.34      2.93 o 
 -11   1   5        0.03       -0.61      1.51 o 
 -10   1   5      202.23      207.61      4.33 o 
  -9   1   5       83.91       82.52      3.87 o 
  -8   1   5      212.06      196.36      3.80 o 
  -7   1   5       77.63       77.21      3.27 o 
  -6   1   5       83.60       84.22      1.87 o 
  -5   1   5      464.26      497.84      5.16 o 
  -4   1   5       31.49       30.23      1.45 o 
  -3   1   5      956.04      985.33      8.22 o 
  -2   1   5        0.80        0.52      0.27 o 
  -1   1   5      237.83      215.02      2.55 o 
   0   1   5     1555.99     1460.33     10.20 o 
   1   1   5      101.79       95.30      1.59 o 
   2   1   5        7.82        8.46      0.56 o 
   3   1   5       87.85       87.06      1.81 o 
   4   1   5      318.45      304.38      5.27 o 
   5   1   5      314.28      317.86      4.74 o 
   6   1   5      589.01      620.01      7.77 o 
   7   1   5        4.40        3.13      2.04 o 
   8   1   5       24.35       28.75      2.51 o 
   9   1   5       44.26       54.53      5.98 o 
  10   1   5        1.75        1.69      2.20 o 
  11   1   5      147.53      140.25      5.57 o 
  12   1   5       13.73       13.20      2.54 o 
  13   1   5        9.97        6.17      2.19 o 
  14   1   5       31.91       38.72      5.66 o 
 -14   2   5        0.20        0.69      3.60 o 
 -13   2   5        0.51        1.59      3.23 o 
 -12   2   5       38.29       49.04      4.26 o 
 -11   2   5       35.80       39.34      2.74 o 
 -10   2   5        0.69        1.18      1.24 o 
  -9   2   5      364.35      357.45      5.70 o 
  -8   2   5      470.90      437.13      7.38 o 
  -7   2   5      481.41      485.27      5.61 o 
  -6   2   5      233.44      226.44      3.33 o 
  -5   2   5      199.98      207.94      3.02 o 
  -4   2   5        5.60        3.84      0.71 o 
  -3   2   5      274.95      284.28      3.29 o 
  -2   2   5        3.49        7.74      0.50 o 
  -1   2   5       19.25       21.54      2.30 o 
   0   2   5       10.41        7.30      0.73 o 
   1   2   5      152.41      156.21      2.25 o 
   2   2   5     1296.40     1376.77     11.00 o 
   3   2   5      610.70      657.64      6.05 o 
   4   2   5      165.78      184.85      2.16 o 
   5   2   5        5.33        2.38      1.21 o 
   6   2   5      239.22      228.77      4.24 o 
   7   2   5       27.81       31.57      3.46 o 
   8   2   5      704.36      707.52     12.60 o 
   9   2   5       42.12       43.32      3.17 o 
  10   2   5        2.05        1.30      1.51 o 
  11   2   5        0.01       -0.79      1.42 o 
  12   2   5        5.81        1.52      2.67 o 
  13   2   5       26.56       23.23      2.76 o 
  14   2   5       12.25        6.87      2.76 o 
 -14   3   5        4.90        3.02      4.87 o 
 -13   3   5        0.54        2.80      3.39 o 
 -12   3   5        0.08        2.27      3.07 o 
 -11   3   5       10.36        6.99      2.01 o 
 -10   3   5       25.68       23.47      5.24 o 
  -9   3   5       97.39      100.64      3.48 o 
  -8   3   5        3.94        7.60      1.55 o 
  -7   3   5       46.70       46.31      1.92 o 
  -6   3   5       29.55       23.29      1.43 o 
  -5   3   5        3.63        7.56      0.99 o 
  -4   3   5      921.68      934.79      9.74 o 
  -3   3   5     1009.42     1107.82     10.96 o 
  -2   3   5        1.32        5.61      0.73 o 
  -1   3   5      614.58      626.75      6.93 o 
   0   3   5       48.53       57.57      2.46 o 
   1   3   5      221.25      212.37      3.28 o 
   2   3   5      798.42      905.19      7.17 o 
   3   3   5      832.65      793.93      6.47 o 
   4   3   5       12.86       14.85      1.07 o 
   5   3   5       48.74       39.37      1.84 o 
   6   3   5        6.85        5.06      0.96 o 
   7   3   5      387.50      408.29      6.64 o 
   8   3   5       37.78       39.39      4.55 o 
   9   3   5      443.07      441.28      8.26 o 
  10   3   5       18.69       19.77      2.23 o 
  11   3   5        7.42       11.04      1.91 o 
  12   3   5       19.68       20.51      2.54 o 
  13   3   5       22.97       28.22      3.85 o 
  14   3   5        6.51       11.60      3.32 o 
 -14   4   5        3.50        1.06      4.55 o 
 -13   4   5        5.72        8.57      4.76 o 
 -12   4   5       15.01       16.77      4.87 o 
 -11   4   5        8.11        7.80      2.06 o 
 -10   4   5      107.46       96.79      4.73 o 
  -9   4   5        4.55        5.37      1.73 o 
  -8   4   5      104.03      109.91      4.54 o 
  -7   4   5      246.88      231.52      4.44 o 
  -6   4   5        0.41        1.32      1.08 o 
  -5   4   5        0.71        2.19      0.69 o 
  -4   4   5        1.46        2.87      0.70 o 
  -3   4   5       80.70       67.80      1.72 o 
  -2   4   5      198.52      197.02      6.37 o 
  -1   4   5        2.07        2.86      0.64 o 
   0   4   5        0.25        0.92      0.47 o 
   1   4   5      601.91      601.15      5.47 o 
   2   4   5      311.23      350.21      4.07 o 
   3   4   5       21.08       23.86      1.12 o 
   4   4   5      124.81      131.11      4.11 o 
   5   4   5       89.56       92.19      5.45 o 
   6   4   5        1.20        1.88      0.80 o 
   7   4   5      648.42      668.84      8.46 o 
   8   4   5        5.94        7.55      2.40 o 
   9   4   5        8.46        8.46      1.72 o 
  10   4   5       31.53       35.70      4.24 o 
  11   4   5        1.18        1.36      1.49 o 
  12   4   5        2.17        1.93      2.72 o 
  13   4   5       18.36       20.10      3.77 o 
 -13   5   5       23.92       35.44      6.98 o 
 -12   5   5       62.17       73.07      4.24 o 
 -11   5   5        1.53        0.71      1.43 o 
 -10   5   5        1.06       -1.28      1.32 o 
  -9   5   5        0.12       -0.83      0.94 o 
  -8   5   5       17.83       18.53      1.73 o 
  -7   5   5      320.37      283.52      7.97 o 
  -6   5   5       63.96       52.16      2.23 o 
  -5   5   5       92.28       89.12      3.32 o 
  -4   5   5       32.32       33.12      2.27 o 
  -3   5   5       56.30       65.81      2.94 o 
  -2   5   5       68.12       68.43      1.71 o 
  -1   5   5      407.90      383.08      4.41 o 
   0   5   5      311.20      324.53      4.42 o 
   1   5   5       10.19       12.11      0.98 o 
   2   5   5      172.89      168.76      2.96 o 
   3   5   5        0.03        0.59      0.54 o 
   4   5   5      190.74      211.08      5.12 o 
   5   5   5       70.92       68.74      2.79 o 
   6   5   5      109.90      107.79      3.51 o 
   7   5   5      252.63      253.51      5.59 o 
   8   5   5       50.12       49.24      2.46 o 
   9   5   5       10.74       12.65      2.01 o 
  10   5   5        5.89        6.51      1.69 o 
  11   5   5        3.45        3.72      2.24 o 
  12   5   5        0.57        1.54      2.22 o 
 -12   6   5        0.00       -1.51      1.61 o 
 -11   6   5        5.37        4.43      1.81 o 
 -10   6   5        3.70        3.84      1.74 o 
  -9   6   5        4.31        4.52      1.32 o 
  -8   6   5        0.43       -0.88      0.97 o 
  -7   6   5      203.04      191.78      4.00 o 
  -6   6   5        6.61        4.27      1.00 o 
  -5   6   5        4.09        4.71      1.06 o 
  -4   6   5      179.51      173.83      3.55 o 
  -3   6   5       28.71       27.14      1.63 o 
  -2   6   5     1013.97     1025.37      9.20 o 
  -1   6   5      189.04      188.85      3.15 o 
   0   6   5       51.97       50.32      1.67 o 
   1   6   5        0.00        0.46      0.70 o 
   2   6   5       57.44       57.98      2.88 o 
   3   6   5        0.05        0.78      0.76 o 
   4   6   5        0.08        0.99      0.99 o 
   5   6   5       17.67       19.78      1.98 o 
   6   6   5        3.31        2.04      1.48 o 
   7   6   5        0.05        1.68      1.20 o 
   8   6   5        1.24        1.29      1.30 o 
   9   6   5        9.53        7.27      1.81 o 
  10   6   5        3.01        0.92      4.02 o 
  11   6   5        6.94        6.80      2.60 o 
  12   6   5       42.34       46.73      4.86 o 
 -11   7   5       20.43       16.58      2.59 o 
 -10   7   5       13.30        9.26      2.21 o 
  -9   7   5       20.25       23.79      2.53 o 
  -8   7   5        5.22        8.22      1.58 o 
  -7   7   5        0.15       -0.11      0.91 o 
  -6   7   5      212.20      186.35      4.10 o 
  -5   7   5       52.51       53.62      2.48 o 
  -4   7   5       14.97       14.76      1.49 o 
  -3   7   5       17.51       17.23      1.49 o 
  -2   7   5      550.00      562.30      7.22 o 
  -1   7   5      286.35      287.60      4.27 o 
   0   7   5       39.30       40.55      2.06 o 
   1   7   5        0.66        3.71      1.12 o 
   2   7   5        8.40        6.79      1.24 o 
   3   7   5      139.96      128.34      4.20 o 
   4   7   5        6.86        7.55      1.76 o 
   5   7   5       45.69       45.45      3.57 o 
   6   7   5       31.14       27.63      2.99 o 
   7   7   5       16.25       19.82      2.71 o 
   8   7   5        0.05       -0.82      1.60 o 
  10   7   5        8.54       10.31      4.13 o 
  11   7   5        0.00        2.96      3.60 o 
 -10   8   5        6.11        6.80      2.50 o 
  -9   8   5       24.23       32.05      2.78 o 
  -8   8   5        0.29        1.79      1.47 o 
  -7   8   5       17.75       19.47      2.96 o 
  -6   8   5        9.93        6.21      1.32 o 
  -5   8   5       33.97       37.46      2.33 o 
  -4   8   5        8.73       12.48      1.52 o 
  -3   8   5        2.72       -0.22      1.12 o 
  -2   8   5       20.03       18.93      1.88 o 
  -1   8   5        0.05       -0.57      0.94 o 
   0   8   5        2.31        3.16      1.00 o 
   1   8   5        3.88        3.67      1.18 o 
   2   8   5        9.50       11.22      1.89 o 
   3   8   5        1.50       -0.49      1.15 o 
   4   8   5       30.56       27.24      2.56 o 
   5   8   5       48.81       43.45      3.30 o 
   6   8   5       14.05       15.85      2.75 o 
   7   8   5        0.03        0.32      1.76 o 
   8   8   5        0.88        2.70      2.91 o 
  -8   9   5       28.91       32.10      3.57 o 
  -7   9   5       11.26       13.41      2.52 o 
  -6   9   5        0.03        0.22      1.33 o 
  -5   9   5        6.01        3.88      1.49 o 
  -4   9   5        8.07        8.18      1.70 o 
  -3   9   5        0.40        1.58      1.25 o 
  -2   9   5        0.22        1.62      1.14 o 
  -1   9   5        7.46        7.09      1.50 o 
   0   9   5        9.66       10.53      1.80 o 
   1   9   5       14.21       14.10      3.02 o 
   2   9   5        6.79       10.74      1.70 o 
   3   9   5       38.48       49.39      4.15 o 
   4   9   5        6.74        7.43      1.94 o 
   5   9   5       12.86        8.43      2.05 o 
   6   9   5        2.58        2.60      1.90 o 
   7   9   5       26.32       25.76      5.03 o 
  -5  10   5       25.44       27.66      2.71 o 
  -4  10   5        3.94        2.81      1.65 o 
  -3  10   5        2.18        4.85      1.62 o 
  -2  10   5        1.45        0.70      1.42 o 
  -1  10   5        9.60       12.84      3.06 o 
   0  10   5       30.30       30.22      4.57 o 
   1  10   5       42.58       44.16      2.92 o 
   2  10   5       32.16       36.83      3.68 o 
   3  10   5       21.60       21.06      3.51 o 
   4  10   5        0.40        0.01      2.09 o 
   5  10   5        0.29        3.00      2.32 o 
 -14   0   6       13.24       16.50      5.18 o 
 -13   0   6       43.53       51.63      6.51 o 
 -12   0   6        1.36        1.69      2.59 o 
 -11   0   6       25.78       34.91      4.92 o 
 -10   0   6        0.76        2.09      1.31 o 
  -9   0   6      455.87      420.23      8.92 o 
  -8   0   6     1978.13     1926.55     25.64 o 
  -7   0   6     1008.38      955.14     23.30 o 
  -6   0   6        1.13        1.92      0.83 o 
  -5   0   6      622.70      693.48      8.24 o 
  -4   0   6        2.18        1.72      0.89 o 
  -3   0   6       48.21       57.47      2.81 o 
  -2   0   6      483.28      548.38      6.53 o 
  -1   0   6      778.62      638.28      7.32 o 
   0   0   6       95.48       77.81      1.94 o 
   1   0   6      762.09      662.75      7.65 o 
   2   0   6       69.30       56.13      1.96 o 
   3   0   6        9.33        8.04      0.86 o 
   4   0   6      873.19      863.00     14.78 o 
   5   0   6      758.72      737.34     15.02 o 
   6   0   6       23.92       18.25      2.64 o 
   7   0   6       19.94       17.09      2.80 o 
   8   0   6       57.31       54.01      4.60 o 
   9   0   6       28.10       25.55      3.70 o 
  10   0   6        3.01        3.54      2.27 o 
  11   0   6      443.45      434.70     14.65 o 
  12   0   6       14.57       14.76      3.70 o 
  13   0   6        8.00        7.41      3.33 o 
  14   0   6        1.31        1.06      3.54 o 
 -14   1   6        0.50        7.19      4.44 o 
 -13   1   6        0.88        0.56      2.38 o 
 -12   1   6        0.75        1.74      2.14 o 
 -11   1   6      102.51       94.93      3.82 o 
 -10   1   6       70.79       60.08      2.50 o 
  -9   1   6        3.10        6.06      1.17 o 
  -8   1   6       48.64       46.68      3.07 o 
  -7   1   6       18.78       20.61      1.13 o 
  -6   1   6       16.69       15.31      0.95 o 
  -5   1   6      616.74      575.99      5.83 o 
  -4   1   6     1439.76     1426.49     11.61 o 
  -3   1   6      857.24      906.69      7.98 o 
  -2   1   6      203.98      199.59      2.72 o 
  -1   1   6        6.55       14.18      1.30 o 
   0   1   6     1910.12     1871.31     12.96 o 
   1   1   6      310.06      348.19      3.74 o 
   2   1   6        7.11        7.14      0.58 o 
   3   1   6       72.01       76.65      2.08 o 
   4   1   6       48.97       40.60      1.11 o 
   5   1   6      600.24      577.50      7.43 o 
   6   1   6       49.23       52.08      2.81 o 
   7   1   6        5.97        8.72      1.65 o 
   8   1   6        0.61        1.74      1.25 o 
   9   1   6       70.26       63.31      3.65 o 
  10   1   6        8.64        7.72      1.98 o 
  11   1   6       11.45       10.77      2.21 o 
  12   1   6       38.82       35.53      3.59 o 
  13   1   6        3.71        2.42      2.07 o 
  14   1   6        8.95        9.73      2.86 o 
 -14   2   6       25.60       22.11      5.77 o 
 -13   2   6        0.39        0.79      3.65 o 
 -12   2   6        1.99        1.48      3.02 o 
 -11   2   6       11.23        6.69      2.00 o 
 -10   2   6        5.09        3.94      1.13 o 
  -9   2   6        7.50       10.93      1.35 o 
  -8   2   6       74.91       78.71      2.17 o 
  -7   2   6       28.82       29.25      1.37 o 
  -6   2   6      128.41      131.10      2.49 o 
  -5   2   6       97.41      103.15      2.50 o 
  -4   2   6      236.51      241.29      4.16 o 
  -3   2   6        1.18        1.54      0.44 o 
  -2   2   6      129.46      128.74      2.71 o 
  -1   2   6      151.68      143.73      2.21 o 
   0   2   6      137.36      129.63      2.10 o 
   1   2   6     3104.75     3019.99     22.32 o 
   2   2   6       86.16       88.30      1.76 o 
   3   2   6      463.72      484.40      4.96 o 
   4   2   6      104.35      110.17      2.91 o 
   5   2   6      247.35      260.59      4.62 o 
   6   2   6        9.04       13.04      1.20 o 
   7   2   6       48.23       49.75      3.62 o 
   8   2   6        0.69        4.78      1.77 o 
   9   2   6        3.01        3.41      1.63 o 
  10   2   6      118.50      122.09      5.27 o 
  11   2   6        3.93       -0.18      1.64 o 
  12   2   6        2.55        4.16      2.17 o 
  13   2   6        0.84       -0.27      1.98 o 
  14   2   6       11.62        8.12      4.47 o 
 -14   3   6        1.74       -0.42      4.39 o 
 -13   3   6        0.73        0.69      3.70 o 
 -12   3   6       44.53       48.24      6.66 o 
 -11   3   6        0.63       -0.12      1.85 o 
 -10   3   6        0.00       -0.50      1.32 o 
  -9   3   6       15.46       13.07      1.68 o 
  -8   3   6      150.46      146.16      3.50 o 
  -7   3   6      303.35      296.96      4.96 o 
  -6   3   6      137.69      122.88      2.94 o 
  -5   3   6      163.60      150.80      3.16 o 
  -4   3   6      376.12      370.06      6.10 o 
  -3   3   6       98.53       86.71      2.40 o 
  -2   3   6      208.70      211.33      3.00 o 
  -1   3   6      663.53      678.16      7.11 o 
   0   3   6     1329.98     1293.21     10.85 o 
   1   3   6     2436.73     2475.62     17.15 o 
   2   3   6     3395.27     3516.07     26.07 o 
   3   3   6        4.09        4.43      0.53 o 
   4   3   6        0.94        2.18      0.57 o 
   5   3   6       46.62       43.97      2.79 o 
   6   3   6      212.98      226.21      5.45 o 
   7   3   6      256.40      264.08      6.94 o 
   8   3   6       88.40       94.35      4.43 o 
   9   3   6       89.81       95.31      4.60 o 
  10   3   6        0.55       -0.63      1.42 o 
  11   3   6        3.32        0.75      1.47 o 
  12   3   6        3.38        4.96      1.77 o 
  13   3   6        2.15       -1.03      2.01 o 
 -13   4   6       60.94       63.21      8.36 o 
 -12   4   6       13.95       15.36      2.85 o 
 -11   4   6        1.65        0.53      1.76 o 
 -10   4   6        7.38        7.38      2.11 o 
  -9   4   6       18.44       17.54      1.68 o 
  -8   4   6       14.05       11.69      1.41 o 
  -7   4   6      463.27      459.59      6.76 o 
  -6   4   6      338.58      326.23      5.35 o 
  -5   4   6       28.30       28.19      2.50 o 
  -4   4   6      181.23      194.16      3.80 o 
  -3   4   6       10.27       10.11      1.06 o 
  -2   4   6     1003.14     1075.49     11.19 o 
  -1   4   6      171.18      165.24      5.83 o 
   0   4   6      258.18      273.68      4.33 o 
   1   4   6      309.27      294.59      4.50 o 
   2   4   6        8.42       10.78      0.77 o 
   3   4   6        9.25       13.03      0.89 o 
   4   4   6       11.62       13.59      1.06 o 
   5   4   6      199.88      197.28      3.51 o 
   6   4   6       23.19       20.73      1.53 o 
   7   4   6      419.00      396.53      6.14 o 
   8   4   6       59.65       57.78      3.04 o 
   9   4   6       44.00       45.15      2.94 o 
  10   4   6        0.37        1.19      1.38 o 
  11   4   6        6.04        3.74      1.70 o 
  12   4   6        3.05        2.98      2.37 o 
  13   4   6        1.47        0.22      2.48 o 
 -13   5   6       15.40       19.84      6.35 o 
 -12   5   6        7.50        8.00      2.13 o 
 -11   5   6        2.92       -0.40      2.15 o 
 -10   5   6        1.72       -0.04      4.07 o 
  -9   5   6        0.20        1.12      1.23 o 
  -8   5   6      124.98      127.13      3.62 o 
  -7   5   6      459.78      420.71      6.70 o 
  -6   5   6      124.21      114.02      4.56 o 
  -5   5   6        3.07        3.84      0.90 o 
  -4   5   6        0.50        0.32      0.66 o 
  -3   5   6       21.26       19.06      1.47 o 
  -2   5   6       58.70       53.13      2.09 o 
  -1   5   6        9.69        8.90      0.95 o 
   0   5   6       32.35       27.88      1.41 o 
   1   5   6       52.82       61.91      1.87 o 
   2   5   6      228.39      225.21      3.56 o 
   3   5   6       15.19       14.74      1.43 o 
   4   5   6       73.15       71.25      2.88 o 
   5   5   6       13.55       10.68      1.32 o 
   6   5   6       33.82       33.74      2.17 o 
   7   5   6      123.68      136.68      3.64 o 
   8   5   6      178.26      182.40      6.07 o 
   9   5   6       44.89       41.95      3.03 o 
  10   5   6       27.03       37.00      3.04 o 
  11   5   6       16.43       21.82      2.68 o 
  12   5   6       30.30       30.97      4.13 o 
 -12   6   6        1.81        4.42      2.07 o 
 -11   6   6        2.37        3.22      2.73 o 
 -10   6   6        5.09        5.40      1.49 o 
  -9   6   6       40.89       35.10      2.49 o 
  -8   6   6        4.13        3.75      1.12 o 
  -7   6   6        0.02        0.51      0.86 o 
  -6   6   6       70.48       67.97      2.46 o 
  -5   6   6        6.56        6.52      1.01 o 
  -4   6   6        1.34        1.90      0.84 o 
  -3   6   6      335.90      336.56      5.73 o 
  -2   6   6      629.11      592.37      7.15 o 
  -1   6   6      267.94      268.46      4.39 o 
   0   6   6       25.28       23.71      1.78 o 
   1   6   6      106.51      102.61      2.59 o 
   2   6   6      166.46      171.30      3.80 o 
   3   6   6      115.93      108.16      3.70 o 
   4   6   6        5.95        6.11      1.34 o 
   5   6   6       66.53       61.86      3.36 o 
   6   6   6      108.94      107.26      4.59 o 
   7   6   6       88.99       83.37      5.71 o 
   8   6   6       32.28       33.84      3.46 o 
   9   6   6        4.71        8.35      2.28 o 
  10   6   6        5.64        3.84      2.59 o 
  11   6   6       16.27       19.36      4.92 o 
 -11   7   6        0.29        1.52      2.07 o 
 -10   7   6        0.02        2.70      1.49 o 
  -9   7   6        5.86        5.49      1.59 o 
  -8   7   6        6.09        1.17      1.25 o 
  -7   7   6       36.46       41.39      2.88 o 
  -6   7   6       52.26       54.75      2.46 o 
  -5   7   6        3.24        3.04      1.39 o 
  -4   7   6        3.21        3.14      1.02 o 
  -3   7   6       98.14       89.97      2.77 o 
  -2   7   6      387.00      375.34      7.80 o 
  -1   7   6       55.00       57.77      2.29 o 
   0   7   6        1.99        1.47      0.82 o 
   1   7   6      122.03      143.26      3.77 o 
   2   7   6      218.21      213.74      4.59 o 
   3   7   6       16.58       10.81      1.75 o 
   4   7   6       23.72       21.82      2.61 o 
   5   7   6        3.68        3.60      2.13 o 
   6   7   6       64.06       68.60      4.15 o 
   7   7   6       22.08       24.81      2.99 o 
   8   7   6        8.03        9.41      1.98 o 
   9   7   6       18.42       18.85      3.04 o 
  10   7   6        0.39        0.90      2.80 o 
  -9   8   6        2.98        4.60      1.89 o 
  -8   8   6        8.03       10.20      1.84 o 
  -7   8   6       57.39       53.96      2.71 o 
  -6   8   6        3.44        5.59      1.30 o 
  -5   8   6        1.03        1.03      1.01 o 
  -4   8   6       72.31       72.80      2.90 o 
  -3   8   6        6.90        8.26      1.75 o 
  -2   8   6        6.27        6.99      1.65 o 
  -1   8   6        3.96        0.89      1.01 o 
   0   8   6       17.21       13.94      1.71 o 
   1   8   6       13.78       15.88      1.76 o 
   2   8   6        1.34        1.73      1.10 o 
   3   8   6       80.75       75.78      3.72 o 
   4   8   6       32.44       30.92      3.02 o 
   5   8   6        2.95        3.74      1.59 o 
   6   8   6        1.60        0.69      1.79 o 
   7   8   6        2.43        0.60      1.72 o 
   8   8   6       33.52       38.61      3.87 o 
   9   8   6       15.24       20.36      5.29 o 
  -8   9   6        0.86        1.55      3.12 o 
  -7   9   6        2.17        0.11      2.04 o 
  -6   9   6       32.34       38.88      2.87 o 
  -5   9   6        7.91       11.28      2.14 o 
  -4   9   6       60.32       58.81      3.18 o 
  -3   9   6        5.07        4.97      1.49 o 
  -2   9   6        0.18        1.43      1.23 o 
  -1   9   6        0.07        0.53      1.14 o 
   0   9   6       15.05       17.43      2.00 o 
   1   9   6        4.64        4.44      1.35 o 
   2   9   6       10.26       13.37      2.15 o 
   3   9   6       12.35       11.75      2.39 o 
   4   9   6        0.44        0.56      2.00 o 
   5   9   6       12.25       13.74      2.32 o 
   6   9   6        0.61        1.38      2.15 o 
   7   9   6       17.00       19.99      3.44 o 
  -5  10   6       17.40       20.39      2.57 o 
  -4  10   6       18.63       21.80      2.53 o 
  -3  10   6        2.55        0.83      1.57 o 
  -2  10   6        1.12        2.34      1.58 o 
  -1  10   6        3.98        2.97      1.54 o 
   0  10   6        0.38        0.42      1.37 o 
   1  10   6        1.35        2.35      1.80 o 
   2  10   6        0.05       -0.21      1.78 o 
   3  10   6        5.47        2.55      2.57 o 
   4  10   6       50.43       56.39      4.04 o 
 -14   1   7       95.16      139.17     10.53 o 
 -13   1   7        0.19       -2.75      2.91 o 
 -12   1   7        0.01        1.22      3.02 o 
 -11   1   7       39.20       40.69      5.60 o 
 -10   1   7        0.71       -0.69      0.88 o 
  -9   1   7      615.43      601.73      8.09 o 
  -8   1   7       92.32       84.56      4.25 o 
  -7   1   7       27.33       29.58      1.64 o 
  -6   1   7      111.82      124.21      2.42 o 
  -5   1   7       21.39       27.51      1.16 o 
  -4   1   7      339.60      354.29      4.15 o 
  -3   1   7     1107.85     1121.58      8.57 o 
  -2   1   7      189.15      198.03      2.54 o 
  -1   1   7      179.87      178.60      4.44 o 
   0   1   7     1646.94     1674.81     11.94 o 
   1   1   7      964.80      992.40      8.50 o 
   2   1   7      442.65      446.98      4.68 o 
   3   1   7        0.05        0.42      0.45 o 
   4   1   7      197.90      195.83      2.90 o 
   5   1   7      585.00      593.66      8.53 o 
   6   1   7        1.36        2.71      1.07 o 
   7   1   7       25.49       18.40      2.19 o 
   8   1   7        0.41        0.25      1.21 o 
   9   1   7       21.07       25.13      4.58 o 
  10   1   7        0.33        0.54      1.46 o 
  11   1   7        4.29        2.60      2.33 o 
  12   1   7        4.51        4.59      2.62 o 
  13   1   7        0.00       -0.15      1.98 o 
 -14   2   7       10.92        7.78      4.76 o 
 -13   2   7        8.49       10.42      4.60 o 
 -12   2   7        5.09        1.59      3.07 o 
 -11   2   7       31.96       28.42      6.96 o 
 -10   2   7        6.03        6.23      1.41 o 
  -9   2   7      326.08      305.71      6.29 o 
  -8   2   7      320.21      324.88      6.34 o 
  -7   2   7        0.93        1.81      0.71 o 
  -6   2   7      260.66      262.12      4.53 o 
  -5   2   7        0.07        0.02      0.40 o 
  -4   2   7        0.92        2.94      0.54 o 
  -3   2   7        0.93        1.20      0.66 o 
  -2   2   7       20.77       22.98      0.95 o 
  -1   2   7      201.38      203.35      2.83 o 
   0   2   7      679.90      656.06      6.30 o 
   1   2   7     1038.09     1006.82      8.79 o 
   2   2   7     1290.82     1256.54     10.57 o 
   3   2   7       22.00       24.15      1.06 o 
   4   2   7      165.48      172.52      3.64 o 
   5   2   7        1.74        2.99      0.77 o 
   6   2   7      575.85      597.27     11.09 o 
   7   2   7       30.62       35.40      2.84 o 
   8   2   7      217.92      239.21      9.15 o 
   9   2   7        1.21        2.47      1.54 o 
  10   2   7      249.40      273.36      9.20 o 
  11   2   7        0.00        1.01      1.80 o 
  12   2   7       14.76       12.12      2.71 o 
  13   2   7        0.79        0.51      2.17 o 
 -14   3   7        7.20        6.19      5.03 o 
 -13   3   7       14.71       17.09      4.97 o 
 -12   3   7       35.12       38.15      5.55 o 
 -11   3   7       14.75       20.27      2.91 o 
 -10   3   7       51.40       52.22      3.01 o 
  -9   3   7      301.50      285.31     12.61 o 
  -8   3   7       55.61       52.20      2.28 o 
  -7   3   7       10.21       12.99      1.32 o 
  -6   3   7      117.95      114.00      2.91 o 
  -5   3   7       84.80       81.43      2.66 o 
  -4   3   7      207.88      237.43      6.21 o 
  -3   3   7       32.12       33.17      1.57 o 
  -2   3   7       24.80       27.22      1.61 o 
  -1   3   7       41.52       47.24      1.42 o 
   0   3   7      281.47      265.37      3.56 o 
   1   3   7       20.26       16.24      1.66 o 
   2   3   7       90.37       91.81      2.26 o 
   3   3   7       33.57       30.32      1.55 o 
   4   3   7      122.74      124.19      2.90 o 
   5   3   7       13.06       17.52      1.49 o 
   6   3   7        7.47        4.95      1.04 o 
   7   3   7       38.81       35.72      2.91 o 
   8   3   7       72.71       78.25      7.48 o 
   9   3   7       16.83       22.89      2.88 o 
  10   3   7       51.46       60.37      5.79 o 
  11   3   7        0.42       -1.72      1.72 o 
  12   3   7        2.88        5.75      1.96 o 
  13   3   7        0.25        0.12      1.89 o 
 -13   4   7        0.00        0.26      4.34 o 
 -12   4   7        5.73        9.22      2.57 o 
 -11   4   7       15.97       18.16      3.23 o 
 -10   4   7        9.68        8.93      3.57 o 
  -9   4   7       12.09       12.22      1.60 o 
  -8   4   7       67.59       71.36      2.69 o 
  -7   4   7      187.39      178.50      4.00 o 
  -6   4   7       35.74       33.11      3.89 o 
  -5   4   7       67.54       80.07      2.56 o 
  -4   4   7        2.93        4.26      0.93 o 
  -3   4   7      116.56      116.43      3.27 o 
  -2   4   7      114.36      122.75      2.95 o 
  -1   4   7      326.88      320.51      4.20 o 
   0   4   7        0.66        0.32      0.50 o 
   1   4   7        2.75        7.41      0.84 o 
   2   4   7        5.47        3.13      0.60 o 
   3   4   7        0.77        2.42      0.76 o 
   4   4   7        4.78        4.89      0.77 o 
   5   4   7        4.94        3.75      1.08 o 
   6   4   7       32.23       28.82      1.74 o 
   7   4   7      269.46      255.78      7.29 o 
   8   4   7        4.08        4.50      2.22 o 
   9   4   7        8.98        7.98      1.77 o 
  10   4   7       27.92       27.44      2.71 o 
  11   4   7        6.31        5.82      2.08 o 
  12   4   7        0.07        1.21      1.79 o 
 -12   5   7        3.53        1.86      2.35 o 
 -11   5   7        0.47        5.18      2.24 o 
 -10   5   7       13.73       11.22      1.95 o 
  -9   5   7       36.78       36.11      2.33 o 
  -8   5   7      631.87      599.09     12.54 o 
  -7   5   7      171.65      169.25      4.16 o 
  -6   5   7        0.01        0.21      0.82 o 
  -5   5   7       17.16       18.77      1.62 o 
  -4   5   7        1.97        0.82      0.78 o 
  -3   5   7       20.92       20.76      1.60 o 
  -2   5   7       36.11       37.03      2.93 o 
  -1   5   7      155.07      153.25      3.88 o 
   0   5   7      219.88      213.86      4.03 o 
   1   5   7       12.16       14.96      1.41 o 
   2   5   7        4.05        3.85      0.77 o 
   3   5   7       70.09       62.73      2.38 o 
   4   5   7        9.13        6.98      1.37 o 
   5   5   7        0.06        1.04      0.87 o 
   6   5   7       24.13       20.36      1.96 o 
   7   5   7        6.14        6.90      2.04 o 
   8   5   7        1.54        6.94      2.09 o 
   9   5   7       44.31       52.58      4.48 o 
  10   5   7       11.86       14.84      2.26 o 
  11   5   7        2.62        2.55      2.27 o 
  12   5   7       14.17       18.64      5.71 o 
 -12   6   7       14.70       18.97      2.86 o 
 -11   6   7        7.73        9.55      2.25 o 
 -10   6   7        1.32        1.39      1.30 o 
  -9   6   7        7.92        4.64      1.47 o 
  -8   6   7        2.59        2.72      1.06 o 
  -7   6   7        2.78        2.04      0.98 o 
  -6   6   7        0.09       -0.66      0.78 o 
  -5   6   7        3.14        3.28      0.97 o 
  -4   6   7      218.72      202.95      4.03 o 
  -3   6   7        3.08        2.28      0.88 o 
  -2   6   7        0.30        1.28      0.89 o 
  -1   6   7       13.14       17.02      1.39 o 
   0   6   7       29.09       22.89      1.51 o 
   1   6   7       21.83       25.30      1.52 o 
   2   6   7       49.97       45.31      1.98 o 
   3   6   7      225.39      225.77      5.49 o 
   4   6   7       83.17       93.81      3.65 o 
   5   6   7        1.79        0.60      1.17 o 
   6   6   7       37.81       38.96      2.66 o 
   7   6   7        7.41        6.30      2.04 o 
   8   6   7       20.28       21.47      3.01 o 
   9   6   7       15.87       17.79      5.18 o 
  10   6   7       25.61       22.51      4.18 o 
  11   6   7       13.23        9.79      4.18 o 
 -11   7   7        0.29        0.97      2.49 o 
 -10   7   7        8.06        8.27      1.87 o 
  -9   7   7        0.48        0.84      1.45 o 
  -8   7   7        1.09        1.57      1.11 o 
  -7   7   7        9.17        5.79      1.28 o 
  -6   7   7        0.02        0.79      0.89 o 
  -5   7   7       11.46       14.17      1.54 o 
  -4   7   7       46.45       45.91      2.26 o 
  -3   7   7        4.45        1.03      0.86 o 
  -2   7   7       39.06       44.11      3.31 o 
  -1   7   7        1.37        3.57      1.05 o 
   0   7   7       30.49       32.13      1.94 o 
   1   7   7      510.01      510.86      7.72 o 
   2   7   7      159.85      160.56      4.15 o 
   3   7   7       69.37       74.44      3.47 o 
   4   7   7       37.30       32.28      2.70 o 
   5   7   7        3.70        3.53      1.45 o 
   6   7   7        0.01        2.32      2.75 o 
   7   7   7        5.34        5.45      1.68 o 
   8   7   7        8.04        6.32      2.26 o 
   9   7   7       11.33       13.82      4.42 o 
  10   7   7        2.61        1.53      3.49 o 
  -9   8   7        0.05       -0.18      1.69 o 
  -8   8   7        1.29        0.53      1.40 o 
  -7   8   7        4.09        5.76      1.44 o 
  -6   8   7       60.68       64.58      2.87 o 
  -5   8   7        4.90        4.99      1.27 o 
  -4   8   7       62.34       61.10      2.71 o 
  -3   8   7        1.53        4.35      1.14 o 
  -2   8   7       23.05       27.85      2.74 o 
  -1   8   7        6.45        5.98      1.33 o 
   0   8   7       13.41       12.05      1.64 o 
   1   8   7       49.86       53.34      3.31 o 
   2   8   7       44.35       46.29      3.28 o 
   3   8   7       39.61       45.18      3.21 o 
   4   8   7        6.43        7.26      1.79 o 
   5   8   7       46.49       49.80      3.43 o 
   6   8   7       20.86       19.32      3.10 o 
   7   8   7        0.53       -0.97      1.91 o 
   8   8   7        0.13       -1.62      2.96 o 
  -7   9   7        4.39        3.83      1.81 o 
  -6   9   7        1.03        2.87      1.48 o 
  -5   9   7        0.99       -0.52      1.20 o 
  -4   9   7       18.64       15.30      2.04 o 
  -3   9   7        0.44        0.28      1.47 o 
  -2   9   7        6.20        3.09      1.39 o 
  -1   9   7        1.92        1.99      1.37 o 
   0   9   7       15.56       19.22      3.00 o 
   1   9   7        0.43        1.36      1.29 o 
   2   9   7        0.02        1.42      1.78 o 
   3   9   7        0.22       -0.92      1.49 o 
   4   9   7        3.78        5.85      2.10 o 
   5   9   7       30.13       26.57      2.97 o 
   6   9   7        1.58        0.85      2.25 o 
  -4  10   7        0.01       -0.30      1.63 o 
  -3  10   7        1.50        1.53      1.71 o 
  -2  10   7        1.61        4.86      1.76 o 
  -1  10   7        0.03        0.21      1.50 o 
   0  10   7       12.70       18.50      2.33 o 
   1  10   7        1.75        1.03      1.93 o 
   2  10   7        5.20        1.40      1.98 o 
   3  10   7        0.84        0.03      1.96 o 
 -12   0   8        0.00       -2.33      2.64 o 
 -11   0   8       59.25       64.30      6.61 o 
 -10   0   8      444.70      418.33      9.67 o 
  -9   0   8      160.96      160.89      5.51 o 
  -8   0   8      135.82      153.86      5.10 o 
  -7   0   8       48.23       52.81      3.01 o 
  -6   0   8       44.08       46.48      2.67 o 
  -5   0   8      297.31      278.67      6.85 o 
  -4   0   8       31.83       32.51      1.48 o 
  -3   0   8      194.63      203.43      3.66 o 
  -2   0   8     1034.30      994.80     11.12 o 
  -1   0   8     7172.43     6945.18     63.24 o 
   0   0   8     5865.12     5780.01     61.15 o 
   1   0   8     3759.09     3701.80     35.05 o 
   2   0   8      147.58      143.08      3.68 o 
   3   0   8      167.06      183.88      4.19 o 
   4   0   8       67.20       58.11      5.77 o 
   5   0   8      108.96      107.43      5.50 o 
   6   0   8       15.64       20.10      3.02 o 
   7   0   8       91.14       95.48      5.77 o 
   8   0   8       14.34        9.63      2.75 o 
   9   0   8       11.01       11.74      2.91 o 
  10   0   8        0.44       -0.26      2.12 o 
  11   0   8        6.66        3.91      3.12 o 
  12   0   8       28.66       26.13      5.24 o 
  13   0   8        1.22        0.90      3.39 o 
 -14   1   8        0.89        7.93      4.50 o 
 -13   1   8        1.69        1.53      3.54 o 
 -12   1   8        4.53        7.76      2.21 o 
 -11   1   8       32.67       29.18      2.47 o 
 -10   1   8        1.70        0.38      1.17 o 
  -9   1   8       17.75       22.53      2.65 o 
  -8   1   8       16.76       20.70      1.92 o 
  -7   1   8       30.91       29.40      1.69 o 
  -6   1   8      794.27      795.80      9.35 o 
  -5   1   8      171.16      164.70      2.79 o 
  -4   1   8      100.78      105.50      2.13 o 
  -3   1   8       31.12       33.75      2.26 o 
  -2   1   8       45.15       43.25      1.14 o 
  -1   1   8      728.22      728.91      6.15 o 
   0   1   8       32.89       36.71      1.11 o 
   1   1   8      301.95      282.41      3.59 o 
   2   1   8      275.75      275.26      3.54 o 
   3   1   8       87.44       80.94      3.23 o 
   4   1   8      165.37      165.22      3.53 o 
   5   1   8      306.16      304.88      6.99 o 
   6   1   8      340.88      322.82      7.59 o 
   7   1   8        0.83        1.64      1.20 o 
   8   1   8        0.18       -0.65      1.32 o 
   9   1   8       19.24       24.26      2.86 o 
  10   1   8        2.06        0.82      1.64 o 
  11   1   8        0.42        0.18      1.96 o 
  12   1   8       14.50       11.58      2.68 o 
  13   1   8        2.74        2.34      3.49 o 
 -14   2   8       13.52        8.52      4.92 o 
 -13   2   8        0.03       -1.38      2.91 o 
 -12   2   8        7.77        8.53      4.65 o 
 -11   2   8       12.42        9.06      2.27 o 
 -10   2   8      253.78      258.94      6.13 o 
  -9   2   8      143.37      151.64      6.31 o 
  -8   2   8      113.31      113.62      3.77 o 
  -7   2   8        0.79        1.61      0.96 o 
  -6   2   8      117.47      120.82      5.73 o 
  -5   2   8        0.77        1.16      1.59 o 
  -4   2   8       46.20       40.45      2.27 o 
  -3   2   8        0.41        0.48      0.55 o 
  -2   2   8      880.65      835.72      6.79 o 
  -1   2   8       50.46       41.84      1.33 o 
   0   2   8       25.15       24.63      1.10 o 
   1   2   8      111.27      105.21      2.19 o 
   2   2   8       17.49       18.59      1.37 o 
   3   2   8      355.58      368.82      4.42 o 
   4   2   8      136.48      153.27      7.66 o 
   5   2   8       31.88       33.24      1.84 o 
   6   2   8       24.00       21.46      3.97 o 
   7   2   8       35.83       44.76      3.23 o 
   8   2   8       11.15        8.69      2.64 o 
   9   2   8      419.33      413.66     10.06 o 
  10   2   8       63.04       62.08      8.09 o 
  11   2   8       34.50       30.93      5.84 o 
  12   2   8        0.17        0.51      1.96 o 
  13   2   8       13.96       11.50      3.11 o 
 -13   3   8        9.68       12.80      5.03 o 
 -12   3   8        0.12       -0.43      1.83 o 
 -11   3   8       41.62       51.15      4.14 o 
 -10   3   8        0.03        2.21      1.28 o 
  -9   3   8       56.27       63.33      5.33 o 
  -8   3   8       83.60       80.82      5.13 o 
  -7   3   8       55.50       53.14      2.26 o 
  -6   3   8      385.82      393.44      5.98 o 
  -5   3   8      194.83      189.16      3.82 o 
  -4   3   8      396.51      370.52      5.97 o 
  -3   3   8      107.96      117.63      2.87 o 
  -2   3   8        3.00        0.85      0.62 o 
  -1   3   8      346.68      354.50      4.39 o 
   0   3   8      640.11      637.91      6.57 o 
   1   3   8      112.51      117.68      2.35 o 
   2   3   8      386.79      391.30      4.75 o 
   3   3   8      100.08      113.66      2.74 o 
   4   3   8      227.77      240.95      4.30 o 
   5   3   8       32.47       32.10      2.68 o 
   6   3   8        0.23        1.38      1.20 o 
   7   3   8       45.60       39.79      3.19 o 
   8   3   8      547.03      578.40     12.12 o 
   9   3   8       42.41       44.48      3.71 o 
  10   3   8       53.23       54.98      4.19 o 
  11   3   8        1.00       -0.30      1.81 o 
  12   3   8        0.18       -0.58      2.01 o 
  13   3   8        2.84        3.59      2.13 o 
 -13   4   8        2.27       -2.91      4.34 o 
 -12   4   8       18.32       16.51      7.41 o 
 -11   4   8        1.19        0.39      3.15 o 
 -10   4   8        0.25       -0.44      1.20 o 
  -9   4   8       11.85       10.05      1.70 o 
  -8   4   8       21.11       20.39      1.78 o 
  -7   4   8       12.70       16.67      1.55 o 
  -6   4   8       21.82       16.39      1.55 o 
  -5   4   8      824.06      766.85      9.43 o 
  -4   4   8       75.44       75.98      4.94 o 
  -3   4   8      511.34      496.81      6.86 o 
  -2   4   8      276.57      264.48      4.60 o 
  -1   4   8        0.19       -0.10      0.67 o 
   0   4   8      371.70      379.84      4.84 o 
   1   4   8      113.01       99.53      2.31 o 
   2   4   8        1.38        1.82      0.69 o 
   3   4   8     1369.41     1403.66     14.31 o 
   4   4   8       91.47       90.19      2.73 o 
   5   4   8        2.73        2.17      0.90 o 
   6   4   8       29.71       31.53      1.87 o 
   7   4   8        8.79       19.99      2.12 o 
   8   4   8       84.68       84.97      3.67 o 
   9   4   8        5.02        4.88      1.77 o 
  10   4   8        2.98        4.65      1.69 o 
  11   4   8        1.35        2.06      2.07 o 
  12   4   8        2.69        2.04      1.94 o 
 -12   5   8        9.87       14.38      3.73 o 
 -11   5   8       16.99       17.43      5.29 o 
 -10   5   8        0.57       -0.72      1.71 o 
  -9   5   8       19.41       22.71      2.04 o 
  -8   5   8       22.63       25.09      2.04 o 
  -7   5   8        4.11        3.69      1.19 o 
  -6   5   8       46.33       46.86      2.37 o 
  -5   5   8        6.69        6.05      1.27 o 
  -4   5   8        3.13        2.19      0.91 o 
  -3   5   8        0.00        0.59      0.89 o 
  -2   5   8      150.65      145.42      4.64 o 
  -1   5   8     1178.80     1145.72     12.46 o 
   0   5   8       18.95       22.60      2.26 o 
   1   5   8       81.46       77.82      1.98 o 
   2   5   8        3.60        4.74      0.81 o 
   3   5   8       33.26       30.55      1.89 o 
   4   5   8      113.51      113.71      3.24 o 
   5   5   8        0.22       -0.82      0.82 o 
   6   5   8       10.86       13.13      1.80 o 
   7   5   8       33.35       30.92      3.21 o 
   8   5   8       82.01       99.56      5.11 o 
   9   5   8        7.85        7.83      2.40 o 
  10   5   8        0.90       -0.85      4.21 o 
  11   5   8        1.66        2.97      2.47 o 
 -11   6   8        0.05       -1.73      1.73 o 
 -10   6   8       24.63       20.02      2.36 o 
  -9   6   8        2.07       -1.06      1.06 o 
  -8   6   8        6.29        4.41      1.32 o 
  -7   6   8      181.21      162.79      5.51 o 
  -6   6   8      125.90      114.72      4.54 o 
  -5   6   8        0.23        1.04      0.94 o 
  -4   6   8        4.14        4.87      1.19 o 
  -3   6   8       34.31       30.18      1.81 o 
  -2   6   8      114.76      112.90      3.54 o 
  -1   6   8        1.64        0.74      0.81 o 
   0   6   8        6.16        4.67      0.99 o 
   1   6   8       37.20       36.03      1.81 o 
   2   6   8       65.15       66.84      4.45 o 
   3   6   8       61.09       57.36      2.54 o 
   4   6   8      441.66      406.42      6.79 o 
   5   6   8        5.44        4.20      1.24 o 
   6   6   8       17.46       11.41      1.85 o 
   7   6   8       58.61       59.04      4.24 o 
   8   6   8       17.21       16.89      2.92 o 
   9   6   8       15.45       16.39      2.96 o 
  10   6   8        0.94       -0.64      2.07 o 
 -10   7   8       19.44       25.91      2.68 o 
  -9   7   8        7.61        6.29      1.71 o 
  -8   7   8       12.22       14.88      1.77 o 
  -7   7   8       11.01       10.02      1.53 o 
  -6   7   8        0.00       -0.84      0.84 o 
  -5   7   8       20.06       20.07      1.75 o 
  -4   7   8       48.26       45.00      2.61 o 
  -3   7   8       15.31       15.07      1.53 o 
  -2   7   8      307.61      294.49      5.15 o 
  -1   7   8      167.27      169.74      4.66 o 
   0   7   8       13.65       15.67      1.54 o 
   1   7   8      120.51      138.87      3.40 o 
   2   7   8       98.52      103.15      4.07 o 
   3   7   8       44.74       45.76      3.05 o 
   4   7   8        0.84        0.05      1.17 o 
   5   7   8       31.78       32.78      2.39 o 
   6   7   8        0.06        1.36      1.37 o 
   7   7   8        4.64        5.27      1.65 o 
   8   7   8        3.71        3.86      2.09 o 
   9   7   8       38.84       41.57      5.18 o 
  -9   8   8        4.92        3.78      1.76 o 
  -8   8   8        3.78        5.04      1.53 o 
  -7   8   8       16.35       18.19      1.91 o 
  -6   8   8        0.78        0.61      1.14 o 
  -5   8   8        1.14        1.15      1.16 o 
  -4   8   8       19.91       20.35      1.86 o 
  -3   8   8        3.49        3.41      1.17 o 
  -2   8   8       15.72       17.21      2.19 o 
  -1   8   8       68.59       64.24      2.70 o 
   0   8   8       14.63       15.96      1.82 o 
   1   8   8       42.20       45.30      3.53 o 
   2   8   8       45.67       44.57      3.97 o 
   3   8   8        1.49        1.11      1.48 o 
   4   8   8       23.97       25.04      2.69 o 
   5   8   8        3.84        1.68      1.54 o 
   6   8   8        1.65        1.46      1.60 o 
   7   8   8        1.38        1.72      1.66 o 
   8   8   8       18.05       16.36      3.27 o 
  -7   9   8        2.19        2.20      2.23 o 
  -6   9   8       75.33       74.97      3.38 o 
  -5   9   8       46.38       49.22      3.54 o 
  -4   9   8       10.53        4.43      1.37 o 
  -3   9   8       30.71       33.25      2.60 o 
  -2   9   8        4.63        7.05      1.65 o 
  -1   9   8        6.87        1.89      1.38 o 
   0   9   8        0.04       -1.21      1.21 o 
   1   9   8        0.90        2.56      1.73 o 
   2   9   8       18.36       17.32      2.57 o 
   3   9   8        2.86        3.20      1.77 o 
   4   9   8        3.70        1.45      3.15 o 
   5   9   8        0.48        3.21      1.91 o 
   6   9   8        1.33        1.18      2.10 o 
  -3  10   8        1.59        0.95      1.79 o 
  -2  10   8        0.62       -0.53      1.57 o 
  -1  10   8        4.11        5.54      1.90 o 
   0  10   8       27.21       29.45      3.30 o 
   1  10   8        0.01       -0.14      1.98 o 
   2  10   8        1.68        0.07      1.98 o 
 -13   1   9        5.61        4.44      3.70 o 
 -12   1   9        4.74        9.39      2.48 o 
 -11   1   9        3.10        4.17      1.52 o 
 -10   1   9       39.56       37.82      2.70 o 
  -9   1   9        2.18        2.54      1.24 o 
  -8   1   9      616.84      609.41     14.49 o 
  -7   1   9      171.37      170.45      4.40 o 
  -6   1   9        7.53        7.43      1.34 o 
  -5   1   9        1.12        1.90      0.68 o 
  -4   1   9       63.67       61.95      1.71 o 
  -3   1   9      184.88      195.05      3.01 o 
  -2   1   9       51.94       59.56      1.41 o 
  -1   1   9       91.54       99.44      1.83 o 
   0   1   9      250.70      262.71      3.18 o 
   1   1   9       89.57       97.98      2.07 o 
   2   1   9      288.74      285.47      3.78 o 
   3   1   9      116.85      128.25      2.60 o 
   4   1   9       34.45       25.64      1.61 o 
   5   1   9       21.84       26.43      2.36 o 
   6   1   9      189.82      170.04      8.23 o 
   7   1   9      102.89       93.75      4.28 o 
   8   1   9       99.66      110.54      5.21 o 
   9   1   9        0.00       -0.81      1.75 o 
  10   1   9       13.15       19.57      2.94 o 
  11   1   9       36.09       37.67      3.81 o 
  12   1   9        7.55        6.57      2.47 o 
  13   1   9        9.82       10.30      3.21 o 
 -13   2   9        0.89       -1.27      3.60 o 
 -12   2   9        6.22        9.06      7.33 o 
 -11   2   9        8.04       12.13      2.76 o 
 -10   2   9       81.87       92.37      3.81 o 
  -9   2   9       75.47       77.27      3.34 o 
  -8   2   9       27.14       26.07      2.19 o 
  -7   2   9       23.90       26.21      2.12 o 
  -6   2   9      299.09      281.01      5.79 o 
  -5   2   9       76.69       81.43      2.42 o 
  -4   2   9        2.48        4.96      0.87 o 
  -3   2   9        0.28        0.12      0.61 o 
  -2   2   9       77.47       62.87      2.04 o 
  -1   2   9        4.34        5.61      0.72 o 
   0   2   9       32.09       35.21      1.78 o 
   1   2   9        4.78        4.29      0.70 o 
   2   2   9      253.72      271.08      3.75 o 
   3   2   9       42.69       49.11      1.54 o 
   4   2   9        0.46        1.13      0.85 o 
   5   2   9        0.03       -0.69      0.94 o 
   6   2   9       19.21       21.56      2.43 o 
   7   2   9      240.52      228.52      6.83 o 
   8   2   9      373.44      392.71      9.65 o 
   9   2   9        8.65        9.05      2.23 o 
  10   2   9        0.00        0.47      1.66 o 
  11   2   9        0.91       -0.13      1.82 o 
  12   2   9        0.86        0.17      1.97 o 
 -13   3   9        8.47        6.08      3.65 o 
 -12   3   9        6.45        6.69      2.40 o 
 -11   3   9       25.43       25.59      3.34 o 
 -10   3   9        1.80        2.02      1.42 o 
  -9   3   9        1.40        0.40      1.37 o 
  -8   3   9       41.21       40.54      2.66 o 
  -7   3   9       60.40       54.21      2.86 o 
  -6   3   9        0.24        0.45      0.79 o 
  -5   3   9        3.76        3.78      0.95 o 
  -4   3   9      172.57      179.05      3.76 o 
  -3   3   9      194.80      202.19      3.95 o 
  -2   3   9       55.06       56.18      2.06 o 
  -1   3   9      150.46      163.30      2.85 o 
   0   3   9       40.73       41.32      2.08 o 
   1   3   9      472.15      469.01      5.49 o 
   2   3   9       40.19       45.87      2.01 o 
   3   3   9      380.35      371.66      7.92 o 
   4   3   9        0.11        0.51      0.76 o 
   5   3   9       96.70      104.80      3.29 o 
   6   3   9        0.01        1.40      1.33 o 
   7   3   9       19.78       18.30      2.54 o 
   8   3   9       18.72       20.03      2.75 o 
   9   3   9       79.25       94.21      4.97 o 
  10   3   9       30.27       37.26      3.81 o 
  11   3   9        0.85        0.92      2.35 o 
  12   3   9       10.81       17.27      4.47 o 
 -12   4   9        2.33        3.96      2.41 o 
 -11   4   9        5.64        4.94      2.33 o 
 -10   4   9       21.24       23.46      2.93 o 
  -9   4   9        2.99        3.42      2.11 o 
  -8   4   9        4.06        6.45      1.58 o 
  -7   4   9      263.94      260.81      5.19 o 
  -6   4   9        0.09        2.51      1.06 o 
  -5   4   9       44.97       50.09      2.64 o 
  -4   4   9        5.30        4.92      1.07 o 
  -3   4   9      292.33      258.62      4.79 o 
  -2   4   9      107.89      105.89      2.97 o 
  -1   4   9       72.54       71.49      2.38 o 
   0   4   9       11.43        9.22      0.98 o 
   1   4   9       26.90       26.50      1.40 o 
   2   4   9      499.95      466.15      5.71 o 
   3   4   9      253.11      243.13      4.60 o 
   4   4   9        5.19        4.59      1.07 o 
   5   4   9        0.56        2.38      0.94 o 
   6   4   9       46.14       54.94      4.10 o 
   7   4   9       98.10       96.42      6.72 o 
   8   4   9       49.06       53.01     11.90 o 
   9   4   9        0.14       -0.18      1.63 o 
  10   4   9        3.76        6.42      1.91 o 
  11   4   9        2.34        4.51      1.94 o 
  12   4   9        0.26       -0.32      1.84 o 
 -12   5   9       21.83       27.97      6.93 o 
 -11   5   9        7.83        4.07      3.12 o 
 -10   5   9        5.19        3.17      1.61 o 
  -9   5   9        4.99        5.73      1.67 o 
  -8   5   9        0.27        2.86      1.20 o 
  -7   5   9       88.08       80.49      3.07 o 
  -6   5   9        0.04        0.69      1.21 o 
  -5   5   9       88.00       77.36      3.20 o 
  -4   5   9       84.83       85.59      2.95 o 
  -3   5   9       22.69       18.23      1.67 o 
  -2   5   9      114.74      126.00      3.43 o 
  -1   5   9      200.62      202.27      4.31 o 
   0   5   9        9.51        9.94      1.33 o 
   1   5   9        0.46       -0.08      0.66 o 
   2   5   9       32.07       37.84      2.59 o 
   3   5   9       28.61       29.06      1.89 o 
   4   5   9        0.15       -0.73      0.86 o 
   5   5   9       15.04       17.76      1.75 o 
   6   5   9       11.07       14.06      1.88 o 
   7   5   9       18.84       18.19      2.78 o 
   8   5   9       54.30       63.01      4.49 o 
   9   5   9        5.16        7.48      3.54 o 
  10   5   9        0.56       -0.26      1.95 o 
  11   5   9        3.11        4.68      2.62 o 
 -11   6   9        1.94        0.38      2.66 o 
 -10   6   9        3.54        1.96      2.23 o 
  -9   6   9        3.75        2.54      1.36 o 
  -8   6   9       25.26       28.90      2.35 o 
  -7   6   9        0.73        1.88      1.10 o 
  -6   6   9       28.33       30.65      2.31 o 
  -5   6   9        4.19        6.46      1.36 o 
  -4   6   9       72.64       75.27      2.93 o 
  -3   6   9       18.25       21.08      3.08 o 
  -2   6   9      222.87      219.09      6.59 o 
  -1   6   9        1.80        2.60      0.92 o 
   0   6   9       21.63       21.87      1.60 o 
   1   6   9        8.14       10.40      1.24 o 
   2   6   9       19.85       14.42      1.58 o 
   3   6   9        2.86        1.24      1.37 o 
   4   6   9        7.92       10.28      1.52 o 
   5   6   9        4.38        3.87      1.27 o 
   6   6   9       10.51       14.87      2.01 o 
   7   6   9        0.70        0.63      1.70 o 
   8   6   9        0.73       -0.47      2.17 o 
   9   6   9        0.13       -0.61      3.20 o 
  10   6   9        1.92        2.44      2.36 o 
 -10   7   9       12.14       16.52      2.96 o 
  -9   7   9        6.45        6.37      1.57 o 
  -8   7   9        0.11       -1.05      1.09 o 
  -7   7   9       23.00       20.72      1.88 o 
  -6   7   9        0.93        0.12      0.97 o 
  -5   7   9        0.27        1.72      1.05 o 
  -4   7   9        3.51        3.19      1.05 o 
  -3   7   9       30.46       29.95      2.01 o 
  -2   7   9       70.77       73.07      2.71 o 
  -1   7   9      169.69      182.68      6.00 o 
   0   7   9       42.52       37.29      3.05 o 
   1   7   9        2.18        3.50      1.10 o 
   2   7   9        0.87        3.45      1.45 o 
   3   7   9       24.00       22.35      2.10 o 
   4   7   9        7.07        8.19      1.69 o 
   5   7   9       15.21       16.70      2.01 o 
   6   7   9       32.43       27.95      2.74 o 
   7   7   9        1.67       -0.25      2.94 o 
   8   7   9        7.96        5.44      2.26 o 
   9   7   9        3.01        5.77      2.88 o 
  -8   8   9        0.03        1.23      1.43 o 
  -7   8   9        5.44        3.89      1.50 o 
  -6   8   9       28.71       25.26      2.15 o 
  -5   8   9       40.53       43.18      2.57 o 
  -4   8   9       12.61       13.92      1.72 o 
  -3   8   9        0.09        1.98      1.16 o 
  -2   8   9        0.79        1.68      1.10 o 
  -1   8   9        1.44        1.17      1.07 o 
   0   8   9        3.16        1.19      1.09 o 
   1   8   9        0.00        3.12      1.51 o 
   2   8   9        7.23        6.42      1.83 o 
   3   8   9        0.61        2.54      1.99 o 
   4   8   9       17.97       14.52      1.99 o 
   5   8   9       19.94       21.17      2.41 o 
   6   8   9        4.42        2.46      1.75 o 
   7   8   9        1.18        0.64      2.41 o 
  -6   9   9        0.17        1.93      1.48 o 
  -5   9   9        2.93        5.08      1.64 o 
  -4   9   9        0.59        2.26      1.42 o 
  -3   9   9        0.54        1.05      1.26 o 
  -2   9   9        2.83        1.22      1.25 o 
  -1   9   9        0.04       -1.04      1.30 o 
   0   9   9        5.38        3.47      1.78 o 
   1   9   9        6.91        8.49      2.59 o 
   2   9   9        6.58        4.29      1.96 o 
   3   9   9        1.05        1.55      1.70 o 
   4   9   9        0.01        1.73      2.19 o 
   5   9   9        7.50        7.72      2.15 o 
 -12   0  10        0.10        3.17      2.49 o 
 -11   0  10       12.50       13.07      3.17 o 
 -10   0  10        4.48        4.76      2.49 o 
  -9   0  10      109.32      117.53      6.93 o 
  -8   0  10      148.42      164.20      8.70 o 
  -7   0  10       17.64       18.06      2.24 o 
  -6   0  10       45.96       55.50      3.10 o 
  -5   0  10      110.29      108.29      4.02 o 
  -4   0  10      158.28      167.80      4.92 o 
  -3   0  10      215.15      243.86      4.62 o 
  -2   0  10       99.80      108.76      2.89 o 
  -1   0  10      178.45      157.02      3.48 o 
   0   0  10      146.27      146.97      3.38 o 
   1   0  10       88.19      103.48      2.87 o 
   2   0  10        3.05        4.50      1.14 o 
   3   0  10       44.43       38.43      2.20 o 
   4   0  10       79.20       70.40      4.71 o 
   5   0  10       36.45       29.83      3.60 o 
   6   0  10       32.15       25.13      3.76 o 
   7   0  10        1.31        2.01      2.06 o 
   8   0  10       26.86       22.59      3.97 o 
   9   0  10        0.07       -0.21      2.38 o 
  10   0  10      111.76      117.53      8.15 o 
  11   0  10        1.57        0.53      2.86 o 
  12   0  10       11.39       13.70      4.92 o 
 -12   1  10       15.23       18.22      3.17 o 
 -11   1  10       10.88        8.88      1.87 o 
 -10   1  10        0.02       -0.03      1.21 o 
  -9   1  10      216.75      228.88      6.31 o 
  -8   1  10      155.23      155.75      4.54 o 
  -7   1  10       30.63       33.00      2.29 o 
  -6   1  10        5.13        4.89      1.16 o 
  -5   1  10      118.27      110.21      4.71 o 
  -4   1  10       32.53       32.63      1.64 o 
  -3   1  10       36.10       35.62      2.16 o 
  -2   1  10       65.32       70.79      1.62 o 
  -1   1  10       30.14       31.05      1.17 o 
   0   1  10      376.08      373.12      5.52 o 
   1   1  10      445.39      475.99      5.42 o 
   2   1  10      211.42      215.71      3.34 o 
   3   1  10       12.04        9.92      1.60 o 
   4   1  10       25.41       26.12      2.11 o 
   5   1  10        0.16        0.48      1.00 o 
   6   1  10        0.55        1.58      1.93 o 
   7   1  10       15.06       17.77      2.54 o 
   8   1  10        8.43        6.54      1.89 o 
   9   1  10        9.64       11.83      2.70 o 
  10   1  10      104.54      106.68      6.69 o 
  11   1  10        0.31        1.17      2.09 o 
  12   1  10        3.77        1.65      4.63 o 
 -13   2  10       23.37       27.62      3.82 o 
 -12   2  10       42.72       46.62      4.22 o 
 -11   2  10       12.07       13.86      2.14 o 
 -10   2  10       17.71       19.42      2.33 o 
  -9   2  10       58.40       53.09      3.06 o 
  -8   2  10       42.86       49.27      3.37 o 
  -7   2  10      296.62      304.70      8.00 o 
  -6   2  10        6.53        6.54      1.32 o 
  -5   2  10       35.92       40.56      2.91 o 
  -4   2  10        0.29        1.07      0.72 o 
  -3   2  10       31.75       31.73      2.47 o 
  -2   2  10       49.81       46.53      1.88 o 
  -1   2  10       37.29       34.19      1.52 o 
   0   2  10      306.61      292.25      4.05 o 
   1   2  10        0.67        3.85      0.77 o 
   2   2  10       61.94       60.12      1.79 o 
   3   2  10       10.81       11.45      1.17 o 
   4   2  10       17.65       17.14      1.55 o 
   5   2  10        2.55        4.76      1.45 o 
   6   2  10       94.64      101.46      4.52 o 
   7   2  10        3.24        6.93      1.91 o 
   8   2  10        0.75        5.32      1.83 o 
   9   2  10        5.55        8.08      3.83 o 
  10   2  10        4.24        2.48      1.94 o 
  11   2  10       19.32       15.32      3.09 o 
  12   2  10        4.32        7.58      3.04 o 
 -13   3  10        1.64        3.65      2.87 o 
 -12   3  10       10.35        7.44      2.67 o 
 -11   3  10       15.19       15.68      2.30 o 
 -10   3  10        1.80        0.59      1.38 o 
  -9   3  10       40.42       48.98      3.25 o 
  -8   3  10       46.56       38.88      2.75 o 
  -7   3  10       12.98       15.30      1.93 o 
  -6   3  10        3.81        5.19      1.08 o 
  -5   3  10       25.10       23.96      2.02 o 
  -4   3  10       59.02       49.80      2.16 o 
  -3   3  10      118.51      117.39      3.75 o 
  -2   3  10      144.16      134.65      3.24 o 
  -1   3  10       12.41       13.31      1.30 o 
   0   3  10       94.95       95.75      2.28 o 
   1   3  10        6.50        7.47      0.91 o 
   2   3  10       12.24       10.24      1.00 o 
   3   3  10       45.45       55.20      2.19 o 
   4   3  10      154.04      157.82      3.68 o 
   5   3  10       45.89       46.51      3.31 o 
   6   3  10        1.08        0.97      1.36 o 
   7   3  10       35.02       34.20      3.27 o 
   8   3  10       18.20       12.68      2.39 o 
   9   3  10        1.94        0.93      1.85 o 
  10   3  10       13.51       12.85      2.65 o 
  11   3  10        1.20       -0.03      2.09 o 
  12   3  10        4.91        2.41      2.99 o 
 -12   4  10        3.38        6.72      2.64 o 
 -11   4  10        4.99        5.62      2.43 o 
 -10   4  10       11.60       11.70      2.36 o 
  -9   4  10        3.37        1.96      1.39 o 
  -8   4  10      152.89      141.54      4.72 o 
  -7   4  10        6.82       10.77      1.56 o 
  -6   4  10      127.54      133.01      3.66 o 
  -5   4  10      115.77      117.91      4.40 o 
  -4   4  10      197.97      205.89      4.40 o 
  -3   4  10      157.06      151.10      3.71 o 
  -2   4  10        9.94        8.81      1.23 o 
  -1   4  10        2.46        0.66      0.86 o 
   0   4  10      323.39      310.19      5.25 o 
   1   4  10      816.65      798.02     12.85 o 
   2   4  10      114.31      121.06      2.74 o 
   3   4  10       20.14       23.42      1.75 o 
   4   4  10        1.73        0.04      0.87 o 
   5   4  10      104.67       94.31      3.44 o 
   6   4  10      152.16      156.59     11.37 o 
   7   4  10       37.54       43.69      3.76 o 
   8   4  10       78.99       70.82      4.59 o 
   9   4  10       43.47       34.31      3.79 o 
  10   4  10        0.64        1.65      2.13 o 
  11   4  10        2.03        3.18      2.51 o 
 -11   5  10        3.09        5.23      2.82 o 
 -10   5  10        0.38        1.03      1.54 o 
  -9   5  10        5.52        7.06      1.79 o 
  -8   5  10       18.81       28.17      2.69 o 
  -7   5  10      184.85      180.30      5.25 o 
  -6   5  10      151.13      150.37      4.12 o 
  -5   5  10       38.50       46.11      2.47 o 
  -4   5  10      254.06      244.07      5.09 o 
  -3   5  10      309.43      310.84      6.35 o 
  -2   5  10      115.43      102.01      3.64 o 
  -1   5  10       76.66       77.66      4.41 o 
   0   5  10        1.91        2.17      0.98 o 
   1   5  10       90.99       74.59      2.68 o 
   2   5  10       41.05       42.56      2.21 o 
   3   5  10       23.60       24.23      1.87 o 
   4   5  10       11.51       11.83      1.48 o 
   5   5  10       97.86       88.61      3.16 o 
   6   5  10       21.72       21.31      8.57 o 
   7   5  10       76.50       89.84      4.88 o 
   8   5  10       38.17       33.98      4.47 o 
   9   5  10       11.00       12.58      2.91 o 
  10   5  10        0.68       -0.08      2.22 o 
 -10   6  10        0.92        5.16      3.83 o 
  -9   6  10        2.93        2.31      1.62 o 
  -8   6  10        0.62        1.05      1.30 o 
  -7   6  10        1.87        0.75      1.14 o 
  -6   6  10       49.58       50.58      2.79 o 
  -5   6  10        0.57        1.60      1.13 o 
  -4   6  10       26.07       25.26      2.12 o 
  -3   6  10        0.75        1.63      1.07 o 
  -2   6  10       93.00       78.94      3.00 o 
  -1   6  10      231.09      233.04      5.06 o 
   0   6  10       22.39       22.59      1.67 o 
   1   6  10       57.97       62.70      2.41 o 
   2   6  10      118.64      128.39      4.46 o 
   3   6  10       35.56       31.10      2.18 o 
   4   6  10        0.48       -0.06      1.04 o 
   5   6  10        0.06        0.54      1.13 o 
   6   6  10        7.74        8.01      1.87 o 
   7   6  10        3.58        3.78      2.14 o 
   8   6  10        5.29        3.74      2.30 o 
   9   6  10        0.00        0.27      2.15 o 
  -9   7  10       15.41       11.69      1.85 o 
  -8   7  10        4.49        6.23      1.48 o 
  -7   7  10        2.35        4.04      1.39 o 
  -6   7  10        1.94        2.28      1.25 o 
  -5   7  10        8.10        9.73      1.47 o 
  -4   7  10       48.71       54.34      3.97 o 
  -3   7  10        3.98        3.97      1.44 o 
  -2   7  10       18.36       17.76      1.71 o 
  -1   7  10       28.04       26.01      1.93 o 
   0   7  10        3.62        3.78      1.13 o 
   1   7  10       42.73       47.82      3.85 o 
   2   7  10       80.45       81.13      4.02 o 
   3   7  10        0.61        0.75      1.47 o 
   4   7  10        2.85        0.32      1.21 o 
   5   7  10        6.69        4.86      1.65 o 
   6   7  10       18.48       20.87      2.54 o 
   7   7  10        0.10       -1.66      1.66 o 
   8   7  10       26.13       38.32      4.45 o 
  -7   8  10        8.18        6.20      1.63 o 
  -6   8  10        0.04        0.07      1.25 o 
  -5   8  10        2.85        5.04      1.36 o 
  -4   8  10        1.01        1.00      1.35 o 
  -3   8  10       15.91       15.07      1.73 o 
  -2   8  10        1.72        1.72      1.16 o 
  -1   8  10        2.45        2.88      1.27 o 
   0   8  10        6.04        5.11      1.34 o 
   1   8  10        5.48        8.51      2.80 o 
   2   8  10        2.39        2.75      1.68 o 
   3   8  10       21.98       23.69      3.09 o 
   4   8  10       12.33       11.94      2.32 o 
   5   8  10        2.63        1.94      1.50 o 
   6   8  10        7.21        4.81      2.05 o 
  -5   9  10       12.31       20.05      2.31 o 
  -4   9  10        6.38        4.03      1.65 o 
  -3   9  10        0.05        0.27      1.37 o 
  -2   9  10        0.04        0.32      1.33 o 
  -1   9  10        3.06        2.03      1.62 o 
   0   9  10        0.78        1.23      1.89 o 
   1   9  10        0.58        3.43      2.11 o 
   2   9  10        0.26       -0.59      1.88 o 
   3   9  10        0.01        0.23      2.04 o 
   4   9  10        0.02        0.71      1.99 o 
 -13   1  11        2.57        3.60      3.12 o 
 -12   1  11        0.19        2.08      1.78 o 
 -11   1  11       19.28       21.66      2.96 o 
 -10   1  11        5.93        9.02      2.08 o 
  -9   1  11      191.37      178.92      5.22 o 
  -8   1  11        8.32        4.53      1.67 o 
  -7   1  11        0.20       -0.84      0.84 o 
  -6   1  11       16.28       16.16      1.81 o 
  -5   1  11       71.66       76.98      3.03 o 
  -4   1  11        1.09        0.14      0.83 o 
  -3   1  11       85.58       82.82      2.46 o 
  -2   1  11       62.40       64.36      2.16 o 
  -1   1  11      222.37      234.21      3.76 o 
   0   1  11      147.73      153.18      2.56 o 
   1   1  11      515.86      510.18      5.88 o 
   2   1  11        9.07        8.29      0.90 o 
   3   1  11       46.40       50.89      4.40 o 
   4   1  11        8.81        9.57      1.90 o 
   5   1  11      121.62      123.27      5.74 o 
   6   1  11        8.61        7.88      1.96 o 
   7   1  11        2.66        1.75      1.64 o 
   8   1  11       37.37       28.48      3.22 o 
   9   1  11      122.72      138.34      6.02 o 
  10   1  11        8.90        8.50      2.57 o 
  11   1  11        0.62       -1.98      1.98 o 
  12   1  11        1.25       -1.02      2.71 o 
 -13   2  11        6.20        8.20      4.02 o 
 -12   2  11       11.79       15.48      2.35 o 
 -11   2  11        9.13        4.98      1.76 o 
 -10   2  11        9.30       10.57      2.04 o 
  -9   2  11        2.69        1.37      1.51 o 
  -8   2  11      243.98      233.19      5.92 o 
  -7   2  11       29.49       42.25      3.57 o 
  -6   2  11      234.70      225.19      8.54 o 
  -5   2  11        0.74        0.67      0.97 o 
  -4   2  11       18.04       17.49      1.45 o 
  -3   2  11       16.46       18.27      1.48 o 
  -2   2  11       11.50       13.74      1.31 o 
  -1   2  11       11.01       10.12      1.17 o 
   0   2  11        4.33        4.48      0.82 o 
   1   2  11        0.97        1.01      0.63 o 
   2   2  11       16.40       17.43      1.20 o 
   3   2  11       51.53       45.32      2.03 o 
   4   2  11        6.35        6.32      1.21 o 
   5   2  11        7.83        9.22      4.21 o 
   6   2  11      131.47      129.83      5.24 o 
   7   2  11       29.05       30.55      3.16 o 
   8   2  11       53.82       59.25      4.23 o 
   9   2  11       32.16       37.94      5.98 o 
  10   2  11       26.09       29.85      3.74 o 
  11   2  11        1.80        1.90      2.49 o 
 -12   3  11        8.64        9.03      2.79 o 
 -11   3  11        4.04        3.55      1.91 o 
 -10   3  11       53.19       55.50      3.47 o 
  -9   3  11       73.72       84.84      3.93 o 
  -8   3  11       18.19       18.27      2.28 o 
  -7   3  11        4.48        7.16      2.23 o 
  -6   3  11        1.17       -0.30      1.12 o 
  -5   3  11        0.07        0.56      0.86 o 
  -4   3  11        1.00       -0.81      0.81 o 
  -3   3  11        9.39        8.31      1.20 o 
  -2   3  11      105.21      108.79      3.04 o 
  -1   3  11       27.85       23.82      1.94 o 
   0   3  11      491.92      486.89      6.81 o 
   1   3  11      110.53      110.05      3.00 o 
   2   3  11       17.40       14.48      1.18 o 
   3   3  11       16.00       10.22      1.72 o 
   4   3  11       28.93       35.38      2.12 o 
   5   3  11        8.02       11.06      2.03 o 
   6   3  11        8.16        9.07      5.08 o 
   7   3  11       25.70       26.37      3.01 o 
   8   3  11        0.30        0.24      1.88 o 
   9   3  11        0.17        1.50      1.84 o 
  10   3  11       20.58       17.51      6.43 o 
  11   3  11        1.87        1.87      2.41 o 
 -12   4  11        1.95        2.68      2.81 o 
 -11   4  11        5.45        4.74      1.84 o 
 -10   4  11       17.64       17.74      2.45 o 
  -9   4  11       17.21       14.72      2.21 o 
  -8   4  11        0.25        1.40      1.65 o 
  -7   4  11       35.42       40.17      2.96 o 
  -6   4  11       50.65       55.06      3.17 o 
  -5   4  11       28.22       28.62      2.27 o 
  -4   4  11        3.50        1.04      0.93 o 
  -3   4  11       25.86       23.58      1.82 o 
  -2   4  11       12.70       15.00      1.58 o 
  -1   4  11      291.62      305.54      5.46 o 
   0   4  11        0.32       -0.11      0.83 o 
   1   4  11       18.57       17.35      1.55 o 
   2   4  11       12.92       13.08      1.46 o 
   3   4  11       14.41       12.86      1.90 o 
   4   4  11       42.34       41.26      3.22 o 
   5   4  11        5.62        3.32      1.56 o 
   6   4  11        0.16        3.81      1.80 o 
   7   4  11        8.14        6.96      2.62 o 
   8   4  11       30.21       30.99      3.62 o 
   9   4  11       12.01        8.16      2.59 o 
  10   4  11        0.47        2.73      2.45 o 
 -11   5  11        1.01       -0.02      2.29 o 
 -10   5  11        5.69        5.04      1.83 o 
  -9   5  11        0.18        0.00      1.41 o 
  -8   5  11       52.67       43.09      3.23 o 
  -7   5  11      149.77      145.24      4.24 o 
  -6   5  11        2.92        2.46      1.39 o 
  -5   5  11        0.18       -0.95      0.95 o 
  -4   5  11        1.62        1.49      1.03 o 
  -3   5  11        9.91       11.10      1.50 o 
  -2   5  11       10.98        8.93      1.42 o 
  -1   5  11        6.88        8.66      2.49 o 
   0   5  11       23.24       21.14      1.83 o 
   1   5  11       18.43       19.27      1.77 o 
   2   5  11        0.01       -0.16      1.04 o 
   3   5  11        7.12        7.70      1.35 o 
   4   5  11        8.59       10.98      1.55 o 
   5   5  11        0.71        1.81      1.15 o 
   6   5  11       49.10       51.48      4.01 o 
   7   5  11       22.41       26.48      3.50 o 
   8   5  11       19.40       18.95      3.13 o 
   9   5  11        0.98        1.93      2.11 o 
  10   5  11        1.63        3.01      2.64 o 
 -10   6  11       26.04       29.96      3.34 o 
  -9   6  11       24.22       25.99      2.99 o 
  -8   6  11       25.02       25.81      2.82 o 
  -7   6  11        5.84        6.28      1.57 o 
  -6   6  11        0.20        1.31      1.24 o 
  -5   6  11       19.81       22.76      2.13 o 
  -4   6  11       11.45        9.03      1.72 o 
  -3   6  11        0.03        0.26      1.01 o 
  -2   6  11        2.98        4.26      1.34 o 
  -1   6  11        3.14        2.41      1.15 o 
   0   6  11        1.92        1.88      1.14 o 
   1   6  11        3.90        4.13      1.47 o 
   2   6  11       14.82        9.94      1.93 o 
   3   6  11       37.35       36.52      3.26 o 
   4   6  11        7.39        7.34      1.49 o 
   5   6  11        4.70        4.52      1.40 o 
   6   6  11        4.17        3.39      2.13 o 
   7   6  11       16.50       17.31      4.13 o 
   8   6  11        1.09        0.58      2.11 o 
   9   6  11       16.96       22.89      6.48 o 
  -8   7  11        0.96        1.67      1.52 o 
  -7   7  11        0.71       -0.84      1.29 o 
  -6   7  11        6.38        7.23      1.66 o 
  -5   7  11       17.40       18.07      2.35 o 
  -4   7  11        0.83        1.77      1.28 o 
  -3   7  11       10.08       11.30      1.54 o 
  -2   7  11        1.24        3.31      1.19 o 
  -1   7  11        0.69        0.47      1.04 o 
   0   7  11       22.38       20.02      1.77 o 
   1   7  11       67.18       74.17      3.97 o 
   2   7  11       78.54       85.24      4.97 o 
   3   7  11       33.22       35.34      3.88 o 
   4   7  11       16.86       11.69      2.15 o 
   5   7  11        2.07        2.99      1.47 o 
   6   7  11        0.49        1.44      2.33 o 
   7   7  11        3.41        3.62      2.58 o 
  -7   8  11        1.99        3.16      2.18 o 
  -6   8  11        4.39        4.17      1.65 o 
  -5   8  11        0.88        1.91      1.37 o 
  -4   8  11       17.11       19.24      1.92 o 
  -3   8  11        6.13        5.92      1.40 o 
  -2   8  11        6.12        4.01      1.34 o 
  -1   8  11       13.97       14.05      1.77 o 
   0   8  11        0.02       -0.98      1.56 o 
   1   8  11       20.54       21.74      2.75 o 
   2   8  11       35.61       34.99      3.27 o 
   3   8  11       21.39       18.15      2.62 o 
   4   8  11        1.21       -0.57      1.83 o 
   5   8  11       11.53       16.40      2.89 o 
  -3   9  11        0.02        1.32      1.52 o 
  -2   9  11        0.64        1.54      1.47 o 
  -1   9  11        1.29        1.45      1.69 o 
   0   9  11       29.84       41.69      3.80 o 
   1   9  11        1.21        0.18      1.90 o 
   2   9  11        0.94        1.68      2.14 o 
 -12   0  12        0.19       -0.21      2.54 o 
 -11   0  12       19.11       26.77      4.76 o 
 -10   0  12        1.61       -0.85      2.33 o 
  -9   0  12        1.11       -1.11      1.69 o 
  -8   0  12        8.01       10.05      3.07 o 
  -7   0  12        2.07        2.06      1.90 o 
  -6   0  12       57.55       63.63      5.34 o 
  -5   0  12        5.98        1.06      1.90 o 
  -4   0  12        9.44        4.71      1.96 o 
  -3   0  12       93.61       89.45      5.61 o 
  -2   0  12        6.26       10.11      1.82 o 
  -1   0  12      319.76      285.57      5.32 o 
   0   0  12     1272.55     1208.60     14.27 o 
   1   0  12      612.03      602.97      8.69 o 
   2   0  12      569.37      612.42     10.77 o 
   3   0  12      255.65      266.44      9.84 o 
   4   0  12       49.20       55.54      4.97 o 
   5   0  12       53.41       55.28      5.03 o 
   6   0  12       92.84      104.47      6.61 o 
   7   0  12       50.13       55.06      5.61 o 
   8   0  12       49.00       54.91      5.87 o 
   9   0  12       56.02       45.33      5.82 o 
  10   0  12        4.64        3.86      3.33 o 
  11   0  12       11.17        3.91      3.76 o 
 -12   1  12        7.59        7.90      2.41 o 
 -11   1  12       15.57       20.08      5.32 o 
 -10   1  12       66.36       72.06      4.62 o 
  -9   1  12        2.08        2.92      1.61 o 
  -8   1  12       16.87       16.33      2.49 o 
  -7   1  12        0.09       -0.91      0.91 o 
  -6   1  12       28.17       26.16      2.22 o 
  -5   1  12      137.12      140.30      5.79 o 
  -4   1  12       90.62       94.55      3.43 o 
  -3   1  12       44.11       51.92      4.25 o 
  -2   1  12        0.09        0.00      1.48 o 
  -1   1  12      130.91      125.36      4.04 o 
   0   1  12      101.43       95.97      2.40 o 
   1   1  12      106.75      100.01      3.39 o 
   2   1  12       37.10       36.31      1.63 o 
   3   1  12       67.57       73.27      2.80 o 
   4   1  12        0.86       -0.78      1.11 o 
   5   1  12       11.70       10.37      2.04 o 
   6   1  12       24.76       26.95      7.35 o 
   7   1  12       63.43       61.69      4.18 o 
   8   1  12       33.14       36.58      4.63 o 
   9   1  12       16.23       19.01      3.20 o 
  10   1  12        0.35       -1.17      2.00 o 
  11   1  12        3.21        2.71      2.66 o 
 -12   2  12       19.10       20.61      3.29 o 
 -11   2  12        0.10       -0.55      1.79 o 
 -10   2  12       17.11       17.70      2.36 o 
  -9   2  12      119.12      121.74      4.60 o 
  -8   2  12      121.00      138.11      4.70 o 
  -7   2  12        1.62        2.70      1.32 o 
  -6   2  12       73.74       72.65      3.87 o 
  -5   2  12       43.18       40.51      3.24 o 
  -4   2  12       22.33       27.50      2.25 o 
  -3   2  12      105.63      107.62      3.02 o 
  -2   2  12       11.26       11.71      1.34 o 
  -1   2  12       39.59       39.29      2.19 o 
   0   2  12       19.59       19.46      1.55 o 
   1   2  12       12.29       14.14      1.22 o 
   2   2  12       14.94       12.22      1.17 o 
   3   2  12        8.82       14.68      1.57 o 
   4   2  12        0.15        0.25      1.22 o 
   5   2  12        1.96        2.67      1.60 o 
   6   2  12       34.94       29.17      3.07 o 
   7   2  12       10.50        8.88      2.22 o 
   8   2  12        0.37        1.09      1.75 o 
   9   2  12       50.56       55.66      7.64 o 
  10   2  12       21.01       20.34      3.34 o 
  11   2  12       26.69       28.29      5.21 o 
 -12   3  12        1.05        4.42      2.86 o 
 -11   3  12        1.06       -0.30      1.57 o 
 -10   3  12        7.37       12.69      2.18 o 
  -9   3  12        0.27       -0.02      1.43 o 
  -8   3  12       23.60       25.99      2.60 o 
  -7   3  12      288.79      293.83     10.11 o 
  -6   3  12       89.08       84.52      3.69 o 
  -5   3  12       62.01       67.43      3.30 o 
  -4   3  12       66.06       65.78      2.60 o 
  -3   3  12      157.00      160.20      4.57 o 
  -2   3  12      127.27      127.83      3.79 o 
  -1   3  12      280.47      274.02      6.96 o 
   0   3  12       84.56       86.80      2.82 o 
   1   3  12       38.99       39.33      1.75 o 
   2   3  12        0.71        1.12      0.91 o 
   3   3  12        0.59        0.57      0.88 o 
   4   3  12        0.28       -0.20      0.90 o 
   5   3  12       99.15      105.51      4.85 o 
   6   3  12       34.58       35.02      3.34 o 
   7   3  12       39.01       42.53      3.76 o 
   8   3  12       43.66       42.34      6.06 o 
   9   3  12       40.82       41.60      4.15 o 
  10   3  12       21.63       15.44      3.23 o 
 -11   4  12        0.10        0.46      1.86 o 
 -10   4  12        3.37        1.97      1.70 o 
  -9   4  12       23.34       24.69      2.88 o 
  -8   4  12       28.22       24.63      2.61 o 
  -7   4  12        5.22        5.31      1.70 o 
  -6   4  12        4.89        4.83      1.53 o 
  -5   4  12       24.91       25.39      4.25 o 
  -4   4  12        9.95        9.37      1.75 o 
  -3   4  12       23.73       24.63      1.98 o 
  -2   4  12      617.47      622.76     14.98 o 
  -1   4  12      130.84      135.15      3.64 o 
   0   4  12       19.88       20.57      2.53 o 
   1   4  12       22.90       20.29      1.78 o 
   2   4  12       15.41       18.98      2.23 o 
   3   4  12       82.87       87.28      3.02 o 
   4   4  12      217.51      207.61      4.72 o 
   5   4  12        2.47        2.94      1.65 o 
   6   4  12       58.97       63.28      4.33 o 
   7   4  12        6.69        8.70      2.49 o 
   8   4  12       17.14       12.99      2.70 o 
   9   4  12        1.28        1.94      2.21 o 
  10   4  12        0.34       -2.04      2.42 o 
 -10   5  12        3.48       -0.75      1.89 o 
  -9   5  12        3.10        2.22      1.75 o 
  -8   5  12        5.34        6.24      1.88 o 
  -7   5  12        4.31        6.78      1.84 o 
  -6   5  12        6.77        7.36      1.52 o 
  -5   5  12       21.78       17.55      1.87 o 
  -4   5  12        3.80        2.37      1.21 o 
  -3   5  12       13.53       14.31      1.73 o 
  -2   5  12        0.20        0.20      1.04 o 
  -1   5  12       54.60       52.63      3.12 o 
   0   5  12       49.13       49.38      3.30 o 
   1   5  12        3.43        3.17      1.41 o 
   2   5  12      133.47      131.68      4.49 o 
   3   5  12       94.63       91.22      4.61 o 
   4   5  12       40.47       38.21      2.45 o 
   5   5  12        0.13       -1.26      1.26 o 
   6   5  12        0.23       -1.10      1.64 o 
   7   5  12       55.49       54.40      4.50 o 
   8   5  12       10.00        6.39      2.80 o 
   9   5  12        2.00        3.15      2.78 o 
  -9   6  12        0.58        0.41      1.87 o 
  -8   6  12       30.15       26.75      3.00 o 
  -7   6  12       51.93       43.27      3.43 o 
  -6   6  12       24.22       23.17      2.29 o 
  -5   6  12       51.84       55.86      2.99 o 
  -4   6  12       10.35        5.74      1.48 o 
  -3   6  12      112.59      114.64      3.87 o 
  -2   6  12        0.48       -0.47      1.13 o 
  -1   6  12       15.17       13.05      1.77 o 
   0   6  12        7.61        6.03      1.83 o 
   1   6  12       38.04       34.64      4.41 o 
   2   6  12       53.27       52.48      3.37 o 
   3   6  12       19.41       13.65      2.67 o 
   4   6  12        8.71        9.12      1.67 o 
   5   6  12        7.17        6.41      3.19 o 
   6   6  12       12.87       13.72      2.82 o 
   7   6  12        8.52        6.86      2.54 o 
   8   6  12       27.45       29.50      4.13 o 
  -8   7  12       11.15       11.00      3.29 o 
  -7   7  12        8.09        6.27      1.93 o 
  -6   7  12        6.55        6.60      1.68 o 
  -5   7  12        8.37        7.57      1.76 o 
  -4   7  12       12.72       11.61      2.24 o 
  -3   7  12        0.01       -0.16      1.10 o 
  -2   7  12      114.70      122.74      3.59 o 
  -1   7  12       43.17       41.65      2.38 o 
   0   7  12        9.96       10.41      2.14 o 
   1   7  12        7.16        7.25      2.19 o 
   2   7  12       25.25       24.84      2.82 o 
   3   7  12       19.70       13.59      2.44 o 
   4   7  12        1.72        3.48      2.23 o 
   5   7  12        3.94        2.69      2.66 o 
   6   7  12        1.11        0.90      3.36 o 
  -5   8  12        1.40        1.35      1.45 o 
  -4   8  12        0.73        2.19      1.44 o 
  -3   8  12        0.11       -0.23      1.21 o 
  -2   8  12        0.29        1.09      1.25 o 
  -1   8  12       25.19       29.04      2.62 o 
   0   8  12        0.00       -0.93      1.54 o 
   1   8  12       22.84       22.21      3.09 o 
   2   8  12       37.36       40.34      3.59 o 
   3   8  12        0.03        1.66      1.91 o 
   4   8  12        2.13        1.96      2.11 o 
 -12   1  13        2.50        1.86      2.13 o 
 -11   1  13       21.61       15.94      3.31 o 
 -10   1  13        1.53        2.04      1.89 o 
  -9   1  13        2.63        0.06      1.57 o 
  -8   1  13      102.18       99.48      4.99 o 
  -7   1  13        1.46        2.12      1.51 o 
  -6   1  13       14.05       12.41      2.17 o 
  -5   1  13        5.37        6.64      1.92 o 
  -4   1  13       35.78       38.59      2.53 o 
  -3   1  13        9.90        5.07      1.29 o 
  -2   1  13        3.44        3.76      1.23 o 
  -1   1  13       23.92       28.57      1.94 o 
   0   1  13       30.67       37.30      1.73 o 
   1   1  13       59.87       64.19      2.12 o 
   2   1  13       76.66       71.96      2.53 o 
   3   1  13       36.22       44.68      3.17 o 
   4   1  13        0.36       -0.58      1.29 o 
   5   1  13        0.64        0.42      1.42 o 
   6   1  13       11.24        4.70      3.12 o 
   7   1  13       94.58       81.71      4.67 o 
   8   1  13       47.70       45.54      4.11 o 
   9   1  13        1.01       -1.80      1.80 o 
  10   1  13       19.15       23.50      3.91 o 
 -11   2  13        8.74       19.47      3.14 o 
 -10   2  13       12.92        8.03      5.00 o 
  -9   2  13       93.57      111.76      5.38 o 
  -8   2  13       55.36       48.61      3.29 o 
  -7   2  13      149.23      143.39      4.81 o 
  -6   2  13       78.73       85.27      3.67 o 
  -5   2  13       40.64       39.91      2.75 o 
  -4   2  13       18.29       20.28      2.15 o 
  -3   2  13        5.88        3.55      1.28 o 
  -2   2  13       74.01       70.32      2.62 o 
  -1   2  13        1.05        0.90      1.11 o 
   0   2  13       23.39       25.76      1.78 o 
   1   2  13       15.75       16.13      1.30 o 
   2   2  13        6.39        1.85      1.00 o 
   3   2  13        8.99        7.58      1.27 o 
   4   2  13        0.58        0.66      1.42 o 
   5   2  13        2.97        2.72      2.14 o 
   6   2  13        8.79        5.92      2.17 o 
   7   2  13        3.70        4.04      2.62 o 
   8   2  13        1.58        1.66      1.87 o 
   9   2  13       12.50       14.17      2.97 o 
  10   2  13        1.61        3.29      2.58 o 
 -11   3  13        1.71        0.36      1.81 o 
 -10   3  13        1.25        0.29      1.62 o 
  -9   3  13        0.57       -0.61      1.45 o 
  -8   3  13        0.21        2.99      1.59 o 
  -7   3  13        9.51        9.99      3.02 o 
  -6   3  13       10.25       16.52      2.18 o 
  -5   3  13        7.70        9.01      1.68 o 
  -4   3  13       21.94       21.06      2.37 o 
  -3   3  13        0.12        1.09      1.03 o 
  -2   3  13        1.85        2.04      1.11 o 
  -1   3  13       56.62       57.63      2.49 o 
   0   3  13        2.17        4.74      1.16 o 
   1   3  13       85.74       88.37      2.89 o 
   2   3  13       46.04       43.27      2.26 o 
   3   3  13        9.00        4.32      1.20 o 
   4   3  13        2.87       -0.57      1.29 o 
   5   3  13        0.05        1.52      1.61 o 
   6   3  13       39.68       38.74      3.55 o 
   7   3  13       10.49        9.48      2.48 o 
   8   3  13       30.27       28.84      3.70 o 
   9   3  13       25.92       29.49      3.91 o 
  10   3  13       12.84       10.86      3.10 o 
 -10   4  13        1.65        0.94      2.68 o 
  -9   4  13        2.75       -1.22      2.19 o 
  -8   4  13        0.99        0.31      1.59 o 
  -7   4  13       79.41       81.41      5.07 o 
  -6   4  13        5.31        8.32      2.28 o 
  -5   4  13        2.73        1.96      1.42 o 
  -4   4  13        1.07        1.17      1.11 o 
  -3   4  13      135.84      137.91      3.89 o 
  -2   4  13       59.67       60.84      4.05 o 
  -1   4  13       11.68       11.55      1.55 o 
   0   4  13        5.69        2.38      1.15 o 
   1   4  13        0.11        1.37      1.32 o 
   2   4  13       94.63       89.17      4.06 o 
   3   4  13       13.22        9.82      1.53 o 
   4   4  13       14.22       16.74      2.11 o 
   5   4  13        0.14        1.00      1.59 o 
   6   4  13        5.82        5.55      2.06 o 
   7   4  13       39.33       36.54      5.98 o 
   8   4  13       18.50       19.85      3.24 o 
   9   4  13        0.84        2.89      2.76 o 
  -9   5  13        1.01       -0.53      1.69 o 
  -8   5  13       15.33       16.57      2.45 o 
  -7   5  13        0.10       -0.06      1.49 o 
  -6   5  13        1.73        1.31      1.54 o 
  -5   5  13        0.01        1.62      1.20 o 
  -4   5  13        8.46        8.87      1.52 o 
  -3   5  13       21.95       22.11      2.10 o 
  -2   5  13        2.79        3.08      1.30 o 
  -1   5  13        4.05        3.39      1.25 o 
   0   5  13        0.77       -0.53      1.03 o 
   1   5  13       30.08       29.06      2.66 o 
   2   5  13       40.12       38.61      2.96 o 
   3   5  13       28.84       33.65      2.81 o 
   4   5  13        3.10        3.16      1.38 o 
   5   5  13        2.64        1.33      1.86 o 
   6   5  13        0.08       -2.14      2.14 o 
   7   5  13        0.45        1.66      2.15 o 
   8   5  13       18.40       23.71      7.17 o 
  -8   6  13       11.76       11.84      3.18 o 
  -7   6  13        5.69        2.73      1.92 o 
  -6   6  13        0.36       -0.48      1.24 o 
  -5   6  13        4.23        5.36      1.99 o 
  -4   6  13        0.07        2.85      1.32 o 
  -3   6  13       25.66       29.77      2.45 o 
  -2   6  13       62.23       65.37      4.08 o 
  -1   6  13       13.89       13.93      2.00 o 
   0   6  13        4.89        2.60      1.63 o 
   1   6  13        4.02        3.76      2.96 o 
   2   6  13       34.67       34.67      2.98 o 
   3   6  13       19.37       21.11      4.75 o 
   4   6  13        4.47        4.25      1.79 o 
   5   6  13        1.39        3.00      1.73 o 
   6   6  13        1.58        3.36      2.27 o 
   7   6  13        0.73       -0.10      2.18 o 
  -7   7  13       10.76       12.30      2.61 o 
  -6   7  13        0.51        0.13      1.75 o 
  -5   7  13        0.05        0.21      1.51 o 
  -4   7  13        0.35        0.62      1.48 o 
  -3   7  13       18.15       14.88      2.07 o 
  -2   7  13        7.83        8.36      1.49 o 
  -1   7  13       63.05       69.98      3.44 o 
   0   7  13       37.68       45.37      3.62 o 
   1   7  13        0.08       -0.23      1.62 o 
   2   7  13        4.13        3.64      1.79 o 
   3   7  13        1.84        2.77      2.37 o 
   4   7  13       13.95       19.71      2.81 o 
   5   7  13        3.74        6.89      2.80 o 
  -4   8  13       12.44       13.19      2.11 o 
  -3   8  13        0.01       -0.37      1.41 o 
  -2   8  13        0.21       -1.30      1.30 o 
  -1   8  13        0.18       -0.49      1.94 o 
   0   8  13        0.87        1.68      2.21 o 
   1   8  13        2.00        3.61      2.94 o 
   2   8  13        0.03       -1.33      1.88 o 
   3   8  13        3.60        0.32      3.07 o 
 -11   0  14        0.03       -0.05      3.49 o 
 -10   0  14       42.85       57.50      6.51 o 
  -9   0  14        5.11        2.33      2.64 o 
  -8   0  14        7.28        0.58      2.33 o 
  -7   0  14        3.84        1.32      2.27 o 
  -6   0  14        8.53        7.67      3.07 o 
  -5   0  14        0.91        0.37      2.06 o 
  -4   0  14        0.29       -0.53      1.75 o 
  -3   0  14       66.78       69.19      5.61 o 
  -2   0  14        2.56        0.85      1.75 o 
  -1   0  14       19.27       14.44      3.12 o 
   0   0  14        0.53        0.68      1.27 o 
   1   0  14      193.86      223.03      6.28 o 
   2   0  14        6.87        4.02      2.33 o 
   3   0  14        1.04        3.17      2.49 o 
   4   0  14       17.24       11.69      3.12 o 
   5   0  14       12.77        6.88      3.07 o 
   6   0  14        8.50        9.31      3.39 o 
   7   0  14        5.15       -1.85      2.27 o 
   8   0  14        5.57        9.20      3.91 o 
   9   0  14       37.38       40.68      6.24 o 
  10   0  14       77.49       66.97      7.72 o 
 -11   1  14       15.24       24.43      7.09 o 
 -10   1  14        2.05        5.59      2.26 o 
  -9   1  14        3.69        3.86      1.91 o 
  -8   1  14        0.59        2.72      1.72 o 
  -7   1  14        1.65        1.21      1.49 o 
  -6   1  14        3.27        4.44      1.84 o 
  -5   1  14        8.56        4.88      2.75 o 
  -4   1  14       49.68       51.74      8.78 o 
  -3   1  14        0.74        1.00      1.53 o 
  -2   1  14       50.87       52.95      3.48 o 
  -1   1  14       57.58       61.52      2.66 o 
   0   1  14       84.87       85.44      2.84 o 
   1   1  14        7.84        6.94      1.14 o 
   2   1  14       16.50       16.01      1.86 o 
   3   1  14        1.06        2.02      2.51 o 
   4   1  14       15.05       13.76      2.32 o 
   5   1  14        3.86        4.88      1.83 o 
   6   1  14        1.49       -0.15      1.57 o 
   7   1  14        0.02       -0.42      1.70 o 
   8   1  14        2.81        5.30      2.48 o 
   9   1  14        9.46        9.83      4.23 o 
  10   1  14        0.46       -0.19      2.28 o 
 -11   2  14        2.75        5.51      2.94 o 
 -10   2  14        1.79        0.77      2.20 o 
  -9   2  14       64.38       70.99      7.19 o 
  -8   2  14        0.01        0.71      1.96 o 
  -7   2  14        5.62        7.01      2.19 o 
  -6   2  14        0.25       -0.86      1.35 o 
  -5   2  14        2.32        1.31      1.33 o 
  -4   2  14       32.14       33.52      4.36 o 
  -3   2  14       14.08       15.75      2.02 o 
  -2   2  14        9.34       12.28      1.54 o 
  -1   2  14        0.24       -0.19      0.92 o 
   0   2  14       38.13       51.59      2.41 o 
   1   2  14      149.31      146.59      3.71 o 
   2   2  14        1.30        1.87      1.12 o 
   3   2  14        4.04        2.21      1.32 o 
   4   2  14        0.01       -1.36      1.36 o 
   5   2  14       27.35       30.31      3.32 o 
   6   2  14        3.17        1.91      1.89 o 
   7   2  14        0.11       -0.60      1.93 o 
   8   2  14        8.88        4.52      2.51 o 
   9   2  14        0.00        2.02      2.63 o 
 -10   3  14        2.04        0.13      2.27 o 
  -9   3  14        2.62        1.57      1.77 o 
  -8   3  14      184.05      189.26      6.02 o 
  -7   3  14       11.36        8.30      1.96 o 
  -6   3  14        5.60        4.12      1.62 o 
  -5   3  14        7.76        8.97      2.07 o 
  -4   3  14        0.88        1.43      1.29 o 
  -3   3  14       25.12       19.95      2.24 o 
  -2   3  14      107.92      108.80      3.79 o 
  -1   3  14      142.16      138.77      4.21 o 
   0   3  14      126.06      132.72      3.83 o 
   1   3  14       49.80       47.17      3.79 o 
   2   3  14       22.71       19.62      2.22 o 
   3   3  14        8.48        5.45      1.40 o 
   4   3  14        3.01        3.54      1.68 o 
   5   3  14       28.90       31.91      3.89 o 
   6   3  14       18.65       19.62      2.95 o 
   7   3  14       16.09       13.00      2.84 o 
   8   3  14        0.02       -0.03      1.99 o 
   9   3  14        5.40        4.38      2.67 o 
 -10   4  14        1.74        2.67      2.04 o 
  -9   4  14        2.10       -0.69      1.83 o 
  -8   4  14        2.32        1.89      1.69 o 
  -7   4  14       57.09       53.04      3.58 o 
  -6   4  14       15.22       18.52      3.54 o 
  -5   4  14        3.37        4.85      2.18 o 
  -4   4  14        5.48        6.27      1.68 o 
  -3   4  14       62.54       57.66      3.19 o 
  -2   4  14       16.16       12.28      1.87 o 
  -1   4  14        4.90        3.44      1.29 o 
   0   4  14        6.74        6.30      1.45 o 
   1   4  14        0.05        0.20      1.32 o 
   2   4  14        0.15       -1.28      1.28 o 
   3   4  14        0.95        1.23      1.31 o 
   4   4  14        6.80        3.59      1.82 o 
   5   4  14       22.08       15.62      2.91 o 
   6   4  14        5.06        5.04      2.27 o 
   7   4  14       23.62       28.77      3.68 o 
   8   4  14       52.55       49.33      5.34 o 
  -9   5  14       14.07       17.84      3.91 o 
  -8   5  14       47.92       65.24      4.29 o 
  -7   5  14       73.04       70.52      4.16 o 
  -6   5  14       26.55       22.94      2.77 o 
  -5   5  14        6.10        5.76      1.79 o 
  -4   5  14        0.82        1.83      1.38 o 
  -3   5  14        8.49        9.56      1.66 o 
  -2   5  14        3.01        0.98      1.27 o 
  -1   5  14        3.35        3.19      1.86 o 
   0   5  14       21.39       24.40      2.61 o 
   1   5  14       20.88       16.98      2.53 o 
   2   5  14        0.02        1.42      1.53 o 
   3   5  14        1.16       -0.51      1.47 o 
   4   5  14        1.15        2.87      2.12 o 
   5   5  14        0.18        1.24      1.85 o 
   6   5  14        0.09       -0.29      1.87 o 
   7   5  14       12.82       16.07      3.18 o 
  -7   6  14        0.10        0.32      1.95 o 
  -6   6  14        0.43       -0.69      1.78 o 
  -5   6  14       37.83       45.42      4.48 o 
  -4   6  14       83.97       93.61      3.77 o 
  -3   6  14       10.37        9.03      1.78 o 
  -2   6  14       36.97       36.76      2.68 o 
  -1   6  14       70.38       69.33      3.31 o 
   0   6  14        0.35        0.55      2.74 o 
   1   6  14        0.31        1.23      1.72 o 
   2   6  14       46.62       41.37      3.43 o 
   3   6  14       22.39       23.25      2.79 o 
   4   6  14        0.20        0.46      2.17 o 
   5   6  14        0.08        1.24      2.66 o 
   6   6  14        0.87        0.28      2.15 o 
  -5   7  14        0.57       -0.14      1.63 o 
  -4   7  14        0.69        0.36      1.52 o 
  -3   7  14        5.11        6.35      1.83 o 
  -2   7  14        0.47        0.60      1.52 o 
  -1   7  14        4.17       -0.23      1.77 o 
   0   7  14       18.78       19.19      3.18 o 
   1   7  14        0.15       -0.15      2.18 o 
   2   7  14       65.32       66.18      4.28 o 
   3   7  14        7.34        7.63      2.33 o 
   4   7  14       13.59       12.78      2.56 o 
 -10   1  15       30.26       36.26      5.87 o 
  -9   1  15        3.49        4.17      2.07 o 
  -8   1  15        2.81        2.37      1.93 o 
  -7   1  15        1.88        2.90      3.28 o 
  -6   1  15        0.74       -0.45      1.55 o 
  -5   1  15       46.41       43.20      3.68 o 
  -4   1  15       11.77        6.24      1.92 o 
  -3   1  15        1.53        1.31      2.12 o 
  -2   1  15        0.61        0.68      1.57 o 
  -1   1  15        5.85        2.46      1.63 o 
   0   1  15      111.28      120.67      4.00 o 
   1   1  15       34.48       29.69      2.90 o 
   2   1  15       11.51        8.55      1.98 o 
   3   1  15       14.57       11.98      2.75 o 
   4   1  15        6.90       14.50      2.64 o 
   5   1  15       15.37       13.49      2.64 o 
   6   1  15        5.44        5.03      2.17 o 
   7   1  15        0.43       -1.24      1.75 o 
   8   1  15       11.67        8.58      2.97 o 
   9   1  15       25.41       27.93      4.21 o 
 -10   2  15        9.54        8.03      2.78 o 
  -9   2  15        0.10        1.95      1.90 o 
  -8   2  15       46.41       47.39      4.19 o 
  -7   2  15       25.53       30.76      3.51 o 
  -6   2  15       52.23       52.45      5.69 o 
  -5   2  15        0.85        0.83      1.66 o 
  -4   2  15        0.65       -0.53      1.42 o 
  -3   2  15        0.39       -0.74      1.42 o 
  -2   2  15       65.57       69.13      3.42 o 
  -1   2  15       88.99       81.86      3.04 o 
   0   2  15       81.81       85.51      3.06 o 
   1   2  15       32.17       35.58      2.65 o 
   2   2  15        0.41        0.48      1.22 o 
   3   2  15        0.07        0.43      2.96 o 
   4   2  15        9.45        3.55      1.94 o 
   5   2  15        0.42       -1.44      1.66 o 
   6   2  15        9.46        7.69      2.41 o 
   7   2  15        4.20        4.15      2.33 o 
   8   2  15        0.01       -1.01      2.47 o 
  -9   3  15       37.14       54.54      4.69 o 
  -8   3  15        1.08        1.88      2.15 o 
  -7   3  15        5.86        5.46      2.32 o 
  -6   3  15        8.37        9.28      2.11 o 
  -5   3  15        0.34        2.16      1.53 o 
  -4   3  15        4.30        1.90      1.46 o 
  -3   3  15        1.15        0.44      1.38 o 
  -2   3  15       27.83       33.39      2.29 o 
  -1   3  15        0.28       -0.42      1.14 o 
   0   3  15       37.09       30.42      2.19 o 
   1   3  15        0.09       -0.10      1.36 o 
   2   3  15        2.02        3.31      2.36 o 
   3   3  15        2.01        0.26      1.78 o 
   4   3  15       44.90       42.47      4.73 o 
   5   3  15        0.51       -1.18      1.88 o 
   6   3  15       10.67       10.07      2.59 o 
   7   3  15        2.73       -1.30      2.17 o 
   8   3  15        0.25        0.60      2.58 o 
  -9   4  15        0.35        3.92      2.29 o 
  -8   4  15        2.43        3.20      2.28 o 
  -7   4  15        0.15       -1.73      1.73 o 
  -6   4  15       48.78       52.55      4.47 o 
  -5   4  15        1.06       -1.41      1.44 o 
  -4   4  15       11.87       15.98      2.35 o 
  -3   4  15        1.17        2.24      1.62 o 
  -2   4  15        0.44        0.44      1.26 o 
  -1   4  15       20.75       22.44      2.12 o 
   0   4  15        7.17        5.64      1.75 o 
   1   4  15        0.00       -0.43      1.41 o 
   2   4  15        0.14        0.68      1.41 o 
   3   4  15        2.69        1.94      2.27 o 
   4   4  15        1.41        1.85      2.13 o 
   5   4  15        1.45       -0.18      1.79 o 
   6   4  15        1.70        1.01      2.01 o 
   7   4  15        0.13       -0.35      2.30 o 
  -8   5  15        3.92        3.69      2.69 o 
  -7   5  15       18.22       14.10      2.64 o 
  -6   5  15       18.48       18.63      2.71 o 
  -5   5  15        8.98        7.16      2.65 o 
  -4   5  15        6.38        7.47      2.09 o 
  -3   5  15        0.05       -0.78      1.27 o 
  -2   5  15        1.59        2.47      1.34 o 
  -1   5  15        7.37        8.83      1.69 o 
   0   5  15       14.61       12.92      2.29 o 
   1   5  15       13.03       17.37      2.49 o 
   2   5  15        2.00        3.61      1.77 o 
   3   5  15        1.59        2.45      1.71 o 
   4   5  15        1.25        0.16      3.12 o 
   5   5  15        0.03        2.59      3.28 o 
   6   5  15        2.05        1.00      2.20 o 
  -6   6  15        2.92        0.65      2.15 o 
  -5   6  15       11.47        9.89      2.61 o 
  -4   6  15        1.42        0.23      1.48 o 
  -3   6  15        0.64        0.25      1.47 o 
  -2   6  15        0.14        0.24      1.34 o 
  -1   6  15        7.77        5.56      2.01 o 
   0   6  15        2.24        1.43      1.80 o 
   1   6  15        7.16        7.69      2.07 o 
   2   6  15        0.45       -0.12      1.69 o 
   3   6  15       24.85       25.88      3.13 o 
   4   6  15        3.23        1.29      2.70 o 
  -3   7  15        0.51       -0.06      1.70 o 
  -2   7  15        0.91        1.64      1.73 o 
  -1   7  15       16.89       12.44      2.71 o 
   0   7  15        0.14        0.33      2.30 o 
   1   7  15        8.90       11.65      2.70 o 
   2   7  15       24.80       26.20      3.44 o 
  -9   0  16        0.04       -1.32      2.80 o 
  -8   0  16        4.89        5.98      3.39 o 
  -7   0  16        2.22        4.07      3.17 o 
  -6   0  16        0.24       -0.21      2.80 o 
  -5   0  16       10.43       16.61      4.07 o 
  -4   0  16        4.98        7.99      3.23 o 
  -3   0  16        0.50       -0.37      2.27 o 
  -2   0  16       33.73       38.40      4.92 o 
  -1   0  16       11.72        4.23      2.54 o 
   0   0  16      353.40      357.47     12.64 o 
   2   0  16       32.51       24.01      4.02 o 
   3   0  16       16.95       14.28      3.65 o 
   4   0  16        2.69        6.98      3.17 o 
   5   0  16       31.85       26.24      4.87 o 
   6   0  16        5.66        1.43      2.96 o 
   7   0  16       26.52       30.10      5.40 o 
   8   0  16       14.91       11.53      4.97 o 
  -9   1  16        2.83        2.06      4.15 o 
  -8   1  16        7.93        8.64      2.42 o 
  -7   1  16       22.93       27.33      3.53 o 
  -6   1  16       84.36       86.98      5.18 o 
  -5   1  16        2.06        4.30      1.86 o 
  -4   1  16        4.61        5.34      1.94 o 
  -3   1  16        9.78        2.88      1.81 o 
  -2   1  16        0.68        0.99      1.58 o 
  -1   1  16      107.42       99.40      9.05 o 
   0   1  16       31.09       27.10      2.99 o 
   1   1  16        0.11       -1.30      1.53 o 
   2   1  16       45.88       52.74      5.45 o 
   3   1  16       47.99       51.79      3.89 o 
   4   1  16        1.77       -0.16      1.78 o 
   5   1  16       13.41       12.81      2.79 o 
   6   1  16        5.46        7.92      2.49 o 
   7   1  16        0.04        1.31      2.35 o 
   8   1  16        3.50        3.94      2.81 o 
  -9   2  16       25.08       23.64      3.74 o 
  -8   2  16       19.50       26.53      3.83 o 
  -7   2  16       39.87       46.03      4.20 o 
  -6   2  16        0.51        1.61      2.02 o 
  -5   2  16        1.85        3.10      2.04 o 
  -4   2  16        0.12       -0.33      1.68 o 
  -3   2  16       10.03        3.85      1.94 o 
  -2   2  16       31.05       32.13      3.25 o 
  -1   2  16       26.96       33.63      3.31 o 
   0   2  16        0.19        1.85      1.39 o 
   1   2  16        5.99        5.21      1.67 o 
   2   2  16        0.25       -0.05      1.75 o 
   3   2  16       22.32       26.18      4.65 o 
   4   2  16       17.76       16.04      2.71 o 
   5   2  16        0.34        2.27      1.87 o 
   6   2  16        5.70        5.32      2.37 o 
   7   2  16        6.92        5.17      2.87 o 
  -8   3  16        0.26        0.68      2.14 o 
  -7   3  16       78.73       81.62      5.38 o 
  -6   3  16        1.90        1.61      2.51 o 
  -5   3  16        0.05        0.84      1.89 o 
  -4   3  16       11.04        6.64      2.19 o 
  -3   3  16        1.11       -0.99      1.43 o 
  -2   3  16      138.85      139.09      8.50 o 
  -1   3  16       48.14       45.94      2.68 o 
   0   3  16        1.05        1.11      1.35 o 
   1   3  16       15.34       13.69      2.15 o 
   2   3  16       13.81       11.47      2.67 o 
   3   3  16        2.30        0.88      1.90 o 
   4   3  16        2.60       -1.96      2.49 o 
   5   3  16        3.95        2.86      2.27 o 
   6   3  16       12.37       11.56      2.87 o 
   7   3  16        0.33       -2.54      3.12 o 
  -7   4  16       52.48       55.64      4.03 o 
  -6   4  16       20.06       26.05      4.39 o 
  -5   4  16        0.47        0.13      1.70 o 
  -4   4  16        0.23        0.45      1.61 o 
  -3   4  16        9.64        8.73      2.08 o 
  -2   4  16        2.45        1.81      1.36 o 
  -1   4  16       20.72       19.40      2.12 o 
   0   4  16        0.44        0.43      1.54 o 
   1   4  16        0.01        0.10      1.49 o 
   2   4  16       32.61       32.60      3.00 o 
   3   4  16       28.95       30.12      3.89 o 
   4   4  16       24.21       18.78      4.81 o 
   5   4  16        0.63       -3.54      3.54 o 
   6   4  16        1.38        0.32      2.30 o 
  -6   5  16       23.63       27.25      3.27 o 
  -5   5  16        2.99        1.46      1.98 o 
  -4   5  16        0.00       -1.25      1.77 o 
  -3   5  16       10.50       10.02      2.76 o 
  -2   5  16       13.01       11.85      1.98 o 
  -1   5  16       25.25       26.03      2.94 o 
   0   5  16        0.45       -0.20      1.70 o 
   1   5  16        0.09        0.33      1.74 o 
   2   5  16        5.17        6.71      2.08 o 
   3   5  16        1.10       -0.93      2.30 o 
   4   5  16        2.33        2.24      2.66 o 
   5   5  16        0.06       -1.16      3.02 o 
  -4   6  16        0.04       -0.57      2.05 o 
  -3   6  16       12.50        9.10      2.06 o 
  -2   6  16       17.49       17.12      2.40 o 
  -1   6  16        6.55        6.11      2.25 o 
   0   6  16        0.70        0.08      2.34 o 
   1   6  16        1.53       -0.37      2.05 o 
   2   6  16       11.15        9.77      2.59 o 
  -8   1  17        0.02        0.47      2.21 o 
  -7   1  17        8.90        7.62      2.94 o 
  -6   1  17        4.32        5.65      2.37 o 
  -5   1  17        7.90        7.81      2.46 o 
  -4   1  17        7.56       10.10      2.46 o 
  -3   1  17        0.14        1.10      1.96 o 
  -2   1  17        2.38        4.16      2.02 o 
  -1   1  17        3.98        3.36      1.89 o 
   0   1  17        0.02        2.59      2.64 o 
   2   1  17        0.47        1.11      2.75 o 
   3   1  17        0.16        0.21      2.49 o 
   4   1  17        0.56        0.82      1.89 o 
   5   1  17        0.06        0.49      1.96 o 
   6   1  17        4.75        4.96      3.02 o 
  -8   2  17        0.09        1.33      2.16 o 
  -7   2  17        4.82        6.07      2.65 o 
  -6   2  17        0.51       -0.37      2.06 o 
  -5   2  17        7.27        5.71      2.37 o 
  -4   2  17       16.06       14.37      2.90 o 
  -3   2  17        0.25       -0.55      1.66 o 
  -2   2  17       20.77       22.91      7.19 o 
  -1   2  17        1.91        3.83      2.02 o 
   0   2  17        5.31        1.48      2.75 o 
   1   2  17        4.33        4.12      2.09 o 
   2   2  17        7.96        7.56      3.44 o 
   3   2  17        2.59        0.32      2.54 o 
   4   2  17        2.13        3.23      3.17 o 
   5   2  17        0.26        0.69      2.15 o 
   6   2  17        1.06        2.73      2.47 o 
  -7   3  17       19.72       21.78      3.71 o 
  -6   3  17        0.54       -0.40      2.43 o 
  -5   3  17        0.38        2.75      2.13 o 
  -4   3  17        0.31        1.65      2.43 o 
  -3   3  17        0.72       -1.88      2.17 o 
  -2   3  17        0.00        0.90      1.88 o 
  -1   3  17        4.14        0.75      1.87 o 
   0   3  17        1.66        4.16      2.45 o 
   1   3  17        9.89       10.03      2.09 o 
   2   3  17       14.16       11.83      6.19 o 
   3   3  17        0.78       -1.59      2.86 o 
   4   3  17        0.00       -1.22      2.54 o 
   5   3  17        3.71        1.96      3.33 o 
  -6   4  17        0.02       -1.66      2.31 o 
  -5   4  17        0.12        1.23      2.46 o 
  -4   4  17        5.88        5.86      2.25 o 
  -3   4  17        0.04        1.05      1.72 o 
  -2   4  17        0.25        0.73      1.58 o 
  -1   4  17        0.26       -1.58      1.58 o 
   0   4  17        0.66        2.38      1.79 o 
   1   4  17        5.47        3.64      1.87 o 
   2   4  17        0.03        1.02      2.21 o 
   3   4  17        0.52        0.65      2.27 o 
   4   4  17        0.10       -0.69      2.91 o 
  -4   5  17        1.72        2.89      2.26 o 
  -3   5  17       15.93       16.36      2.80 o 
  -2   5  17        0.12        2.64      4.84 o 
  -1   5  17        0.25       -0.09      1.98 o 
   0   5  17        0.00        1.59      1.83 o 
   1   5  17        1.19        0.24      1.93 o 
   2   5  17        0.06        4.15      2.53 o 
   3   5  17        1.34        2.37      2.80 o 
  -7   0  18        5.35        7.41      4.02 o 
  -6   0  18        0.62       -0.79      3.23 o 
  -5   0  18       60.74       65.54      7.04 o 
  -4   0  18       10.67       18.51      4.44 o 
  -3   0  18        5.54       10.05      3.76 o 
  -2   0  18       20.04       24.81      4.81 o 
  -1   0  18        8.72        8.20      3.70 o 
   4   0  18        0.45       -1.75      2.54 o 
   5   0  18        0.03        2.01      3.49 o 
  -7   1  18        1.32        2.87      3.46 o 
  -6   1  18       13.00       12.22      3.11 o 
  -5   1  18        0.00       -1.35      2.04 o 
  -4   1  18        0.06        0.05      1.96 o 
  -3   1  18        7.03        6.95      2.40 o 
  -2   1  18        2.71        5.56      2.30 o 
  -1   1  18       17.55       22.61      3.21 o 
   0   1  18      108.23      131.34      8.30 o 
   3   1  18        0.05       -2.12      2.49 o 
   4   1  18        0.00       -0.69      3.02 o 
   5   1  18        7.67        3.43      3.20 o 
  -6   2  18        0.16       -0.57      2.43 o 
  -5   2  18        0.92        3.21      2.56 o 
  -4   2  18        0.04        2.71      2.18 o 
  -3   2  18        2.26        1.51      2.02 o 
  -2   2  18        0.28       -0.48      2.02 o 
  -1   2  18        9.29        6.66      3.54 o 
   0   2  18        7.22       14.02      4.23 o 
   2   2  18        4.14       -0.42      2.96 o 
   3   2  18        1.07       -0.42      2.59 o 
   4   2  18        7.31        9.10      4.28 o 
  -5   3  18        0.01       -0.62      2.43 o 
  -4   3  18        1.93        2.42      3.15 o 
  -3   3  18        0.04        0.42      2.02 o 
  -2   3  18        6.59        4.80      2.36 o 
  -1   3  18       15.35       12.06      4.13 o 
   0   3  18        0.63       -0.63      2.38 o 
   1   3  18        0.05       -0.16      2.49 o 
   2   3  18        1.76        2.59      3.07 o 
   3   3  18       10.41        9.15      4.28 o 
   4   3  18        6.13        0.53      3.60 o 
  -4   4  18        8.25        4.91      3.76 o 
  -3   4  18        0.00       -0.90      2.15 o 
  -2   4  18        3.61        1.01      3.49 o 
  -1   4  18        8.38       11.68      3.05 o 
   0   4  18        1.32       -1.47      1.75 o 
   1   4  18        0.43        0.58      1.79 o 
   2   4  18        0.82        4.68      2.84 o 
  -5   1  19       13.57       10.21      3.19 o 
  -4   1  19        1.60        1.53      2.77 o 
  -3   1  19        2.08        1.61      2.39 o 
  -2   1  19        6.98        6.09      2.42 o 
  -1   1  19        3.32        5.55      3.76 o 
  -4   2  19        3.45        2.23      3.31 o 
  -3   2  19        0.34        2.58      2.52 o 
  -2   2  19        4.14        5.39      2.43 o 
  -1   2  19        4.39        2.80      3.33 o 
  -2   3  19        0.47        4.97      3.91 o 
  -1   3  19        5.73        6.29      4.23 o 
   0   3  19        0.19        3.02      3.33 o 
                                                 
